# Supplementary material for: Clinical and economic burden of acute otitis media caused by Streptococcus pneumoniae in European children, after widespread use of PCVs–A systematic literature review of published evidence
Source: PLoS One. 2024 Apr 2;19(4):e0297098. doi: 10.1371/journal.pone.0297098 (PMC10986968; doi:10.1371/journal.pone.0297098)
Supplement: S1 File — (XLSX) [file pone.0297098.s010.xlsx]

## Sheet: Cover sheet
Data extraction grid
	Introduction
		This document includes the data extracted from all publications included in the systematic literature review.
		The data extraction sheet was designed specifically for this study and includes general, epidemiological, economic information as well as data on S.pneumoniae and PCV vaccination.

## Sheet: General
General information									Data collected			Comments
Identifier	Title	Authors	Year of publication	Population	Study design	AOM definition	ROB type	Overall rating (good/fair/poor/unsure)	Epidemiological	S. pneumoniae	Economic
Liese et al 2014	Incidence and clinical presentation of acute otitis media in children aged <6 years in European medical practices	Liese JG, Silfverdal SA, Giaquinto C, Carmona A, Larcombe JH, Garcia-Sicilia J, Fuat A, Garces-Sanchez M, Arroba Basanta ML, Muñoz Hiraldo E, Cantarutti L, Kroeniger W, Vollmar J, Holl K, Pirçon JY, Rosenlund MR.	2014	<6 years	Epidemiological, observational cohort study	Suspected episode: any AOM-related symptom reported only by the parents including ear pain or discharge or tugging plus one of the following: fever, runny nose, sore throat, cold-like symptoms, conjunctivitis, decreased appetite, vomiting, diarrhoea, trouble sleeping, irritability or apathy. Probable episode: AOM episode diagnosed by a physician and documented in the medical chart, regardless of …	ISPOR-AMCP-NPC	High quality	X
Sillanpää et al 2016 A	Antibiotic resistance in pathogens causing acute otitits media in Finnish children	Sillanpää S, Sipilä M, Höyty H, Rautiainen M, Laranne J	2016	6-39 months	Epidemiological/Experimental (Middle ear fluid sample analysis from AOM trial participants)	Symptoms of acute respiratory infection with signs of inflammation of the tympanic membrane and presence of middle ear fluid, or alternatively otorrhea through a tympanostomy tube or a spontaneous perforation of the tympanic membrane.	ISPOR-AMCP-NPC	Medium quality	X	X
van Uum et al 2021	Cost of childhood acute otitis media in primary care in the Netherlands: economic analysis alongside a cluster randomized controlled trial	van Uum R, Venekamp R, Pasmans C, de Wit A, Sjoukes A, van der Pol A, Damoiseaux R, Schilder A	2021	6 months-10 years	Economic analysis alongside a cluster randomised controlled trial	GP-confirmed diagnosis of AOM (according to Dutch guidelines).	ECOBIAS	High quality			X
Cohen et al 2020 A	18 years of surveillance of nasopharyngeal pneumococcal carriage before, during, and after PCV7 then PCV13 implementation in children with acute otitis media	Robert Cohen, C. L., Naim Ouldali, Stéphane Béchet, Joel Gaudelus, Isabelle Hau, François Angoulvant, Bidet Philippe, Stephane Bonacorsi, Emmanuelle Varon	2020	6-24 months	Surveillance study	Not specified (abstract only).	ISPOR-AMCP-NPC	Medium quality (Abstract)		X
Cohen et al 2015	A 13-year survey of pneumococcal nasopharyngeal carriage in children with acute otitis media following PCV7 and PCV13 implementation	Cohen, R. V., E.: Doit, C.: Schlemmer, C.: Romain, O.: Thollot, F.: Béchet, S.: Bonacorsi, S.: Levy, C.	2015	6–24 months, suffering from suppurative AOM with fever and/or otalgia	Surveillance study	Suppurative AOM with fever and/or otalgia.	ISPOR-AMCP-NPC	High quality	X	X
Barbieri et al 2020	A RETROSPECTIVE DATABASE ANALYSIS TO ESTIMATE THE BURDEN OF ACUTE OTITIS MEDIA IN CHILDREN 0-14 YEARS IN THE VENETO REGION, ITALY	E. Barbieri, G. P. C., T. Hu, T. Petigara, C. Alimenti, G.M. Prandi, A. camarcia, C.Giaquinto, L. Cantarutti	2020	0-14 years	Registry-based study	ICD9-CM codes (381.x, 382.x)	ISPOR-AMCP-NPC	High quality (Abstract)	X		X
Prins-Van Ginkel et al 2017	Acute otitis media during infancy: Parent-reported incidence and modifiable risk factors	Prins-Van Ginkel, A. C. B.-V., P. C. J.: Uiterwaal, C. S. P. M.: Van Der Ent, C. K.: Smit, H. A.: De Hoog, M. L. A.	2017	0-1 year	Prospective cohort	Parent-reported AOM symptom episodes: fever with otorrhoea and/or otalgia occurring on the same day.	ISPOR-AMCP-NPC	High quality	X
Tyrstrup et al 2017	Children with respiratory tract infections in Swedish primary care; prevalence of antibiotic resistance in common respiratory tract pathogens and relation to antibiotic consumption	Tyrstrup, M. M., Eva: Hedin, Katarina: Beckman, Anders: Mölstad, Sigvard	2017	0-10 years	Cross-sectional	Paper not specific to AOM, just RTI.	ISPOR-AMCP-NPC	Medium quality
Rybak et al 2018	Antibiotic Resistance of Potential Otopathogens Isolated From Nasopharyngeal Flora of Children With Acute Otitis Media Before, During and After Pneumococcal Conjugate Vaccines Implementation	Rybak, A. L., C.: Bonacorsi, S.: Béchet, S.: Vié le Sage, F.: Elbez, A.: Varon, E.: Cohen, R.	2018	6 to 24 months, AOM diagnosis (Paradise criteria), with fever and/or otalgia	Cross-sectional (Bacteriologic data on NP carriage)	Diagnosis of AOM according to Paradise criteria and with fever and/or otalgia.	ISPOR-AMCP-NPC	High quality	X	X
Levy et al 2019	Bacterial causes of otitis media with spontaneous perforation of the tympanic membrane in the era of 13 valent pneumococcal conjugate vaccine	Levy, C. V., E.: Ouldali, N.: Wollner, A.: Thollot, F.: Corrard, F.: Werner, A.: Béchet, S.: Bonacorsi, S.: Cohen, R.	2019	3 months to 15 years old with SPTM	Prospective	STMP	ISPOR-AMCP-NPC	Medium quality	X
Imöhl et al 2021	Bacterial Spectrum of Spontaneously Ruptured Otitis Media in a 7-Year, Longitudinal, Multicenter, Epidemiological Cross-Sectional Study in Germany	Imöhl, M. P., S.: Busse, A.: van der Linden, M.	2021	2 months to 5 years of age with acute, spontaneously draining otitis media	Longitudinal, Multicenter, Epidemiological Cross-Sectional	Acute, spontaneously draining otitis media.	ISPOR-AMCP-NPC	High quality	X	X
Laulajainen-Hongisto et al 2014	Bacteriology in relation to clinical findings and treatment of acute mastoiditis in children	Laulajainen-Hongisto, A. S., R.: Lempinen, L.: Markkola, A.: Aarnisalo, A. A.: Jero, J.	2014	0-16 years, in-hospital patients with acute mastoiditis or severe AOM	Retrospective (Medical record review)	Medical records of all patients treated as in-hospital patients for acute mastoiditis (AM) or severe acute otitis media using ICD-10 (2010) codes H65 (non-suppurative otitis media), H66 (suppurative and unspecified otitis media), H67 (otitis media in diseases classified elsewhere), H70 (mastoiditis and related conditions) and H75 (other disorders of middle ear and mastoid in diseases classified e…	ISPOR-AMCP-NPC	Medium quality	X
Monasta et al 2012	Burden of disease caused by otitis media: Systematic review and global estimates	Monasta, L. R., L.: Marchetti, F.: Montico, M.: Brumatti, L.: Bavcar, A.: Grasso, D.: Barbiero, C.: Tamburlini, G.	2012	any age	Systematic review	Articles presenting original data on incidence or prevalence of AOM or CSOM (review).	ROBIS	Medium quality	X
Heidemann et al 2014	Caregiver Quality of Life and Daily Functioning in Relation to Ventilating Tube Treatment	Heidemann, C. H. L., H. H.: Kjeldsen, A. D.: Faber, C. E.: Johansen, E. C.: Godballe, C.	2014	6 months-6 years	Cross-sectional	Suffering from rAOM, OME, or both in which indication for scheduling VT was established by an ENT specialist.	ISPOR-AMCP-NPC	Medium quality			X
Uitti et al 2015	Role of Nasopharyngeal Bacteria and Respiratory Viruses in Acute Symptoms of Young Children	Uitti, J. M. T., P. A.: Laine, M. K.: Huovinen, P.: Ruuskanen, O.: Ruohola, A.	2015	6-35 months	Cross-sectional	3 criteria: First, middle ear effusion had to be detected by pneumatic otoscopy (at least 2 of the following signs on tympanic membrane: bulging position, decreased or absent mobility, abnormal color or opacity not because of scarring or air–fluid interfaces). Second, at least 1 acute inflammatory sign of tympanic membrane had to be identified (distinct erythematous patches/streaks, or increased …	ISPOR-AMCP-NPC	Medium quality	X
Ouldali et al 2018	CHANGES IN BACTERIAL NASOPHARYNGEAL CARRIAGE IN CHILDREN WITH ACUTE OTITIS MEDIA FOLLOWING PCV13 IMPLEMENTATION: A TIME SERIES ANALYSIS OF A 10 YEARS MULTICENTER PROSPECTIVE SURVEY	N. Ouldali, S. B., C. Levy, S. Bechet, F. Vie Le Sage, R. Olivier, E. Serror, C. Batard, E. Varon, R. Cohen	2018	<2 years	Population-based interrupted time series analysis based on a multicenter prospective cohort	Not specified (abstract only)	ISPOR-AMCP-NPC	High quality (abstract)	X
Tóthpál et al 2012	Changes in the serotypes of Hungarian pneumococci isolated mainly from invasive infections: A review of all available data between 1988 and 2011	Tóthpál, A. L., K.: Kardos, S.: Nagy, K.: Dobay, O.	2012	<5 years	Review, samples sent to nationwide surveillance of invasive infections caused by S. pneumoniae	Not specified.	NA	NA		X
Caeymaex et al 2014	Characteristics and outcomes of acute otitis media in children carrying streptococcus pneumoniae or haemophilus influenzae in their nasopharynx as a single otopathogen after introduction of the heptavalent pneumococcal conjugate vaccine	Caeymaex, L. V., E.: Levy, C.: Béchet, S.: Derkx, V.: Desvignes, V.: Doit, C.: Cohen, R.	2014	6-24 months	Observational cohort	Paradise algorithm for acute suppurative otitis media (effusion plus marked redness or marked bulging or moderate redness and bulging) associated with fever and/or otalgia and/or irritability.	ISPOR-AMCP-NPC	Medium quality	X	X
Górska-Kot et al 2019	Characterization of acute otitis media otopathogens before the introduction of the pneumococcal conjugated vaccine into the national immunization program in Poland	Górska-Kot, A. G., D.: Gasto?, K.: Zieli?ski, A.: Givon-Lavi, N.	2019	<60 months	Retrospecitve, hospitalized children with AOM with culture obtained from MEF	Diagnosed by a pediatrician or Ear Nose and Throat (ENT) physician with AOM as determined by signs and symptoms (pain in affected ear, tugging of the ear, fever, lethargy, abnormal tympanic membrane otoscopic findings).	ISPOR-AMCP-NPC	Medium quality	X	X
Laulajainen-Hongisto et al 2015	Children hospitalized due to acute otitis media: how does this condition differ from acute mastoiditis?	Laulajainen-Hongisto, A. S., R.: Lempinen, L.: Aarnisalo, A. A.: Jero, J.	2015	0-16 years, hospitalized due to AOM	Medical record review	Medical records were searched from the hospital database using ICD-10 (2010) codes H65 (non-suppurative otitis media), H66 (suppurative and unspecified otitis media), H67 (otitis media in diseases classified elsewhere), H70 (mastoiditis and related conditions), and H75 (other disorders of middle ear and mastoid in diseases classified elsewhere). Diagnoses further re-evaluated: symptoms of acute (…	ISPOR-AMCP-NPC	Low quality	X	X	X
Hu et al 2020	CLINICAL AND ECONOMIC BURDEN OF RECURRENT AOM IN CHILDREN IN GERMANY FROM 2012-2017	T. Hu, V. P., D. Beier, W. Galetzka, M. Duong, N. Qizilbash, D. Haeckl, S. Mihm, T. Petigara	2020	<16 years	Registry-based study	ICD-10-GM (German Modification) codes in the InGef database from 2012-2017. No furhter info (abstract only)	ISPOR-AMCP-NPC	High quality (abstract)	X		X
By et al 2012	Comparing health outcomes and costs of general vaccination with pneumococcal conjugate vaccines in Sweden: a Markov model	By, A. S., P.: Forsgren, A.: Silfverdal, S. A.	2012	0 - 90+ (Modelling study)	Economic evaluation	Not defined.	ECOBIAS	Medium quality			X
Morales et al 2018	Changes in the serotype distribution of Streptococcus pneumoniae causing otitis media after PCV13 introduction in Spain	Morales, M. L., G.: Ercibengoa, M.: Esteva, C.: Sanchez-Encinales, V.: Alonso, M.: Muñoz-Almagro, C.: Marimón, J. M.	2018	0-14 year old children with S.pn isolated at hospital	Retrospective study of all S.Pn isolates collected at hospitals	Diagnosed with OM with spontaneous drainage at the emergency room or hospital wards.	ISPOR-AMCP-NPC	Medium quality
Boonacker et al 2011	Cost effectiveness of pneumococcal conjugate vaccination against acute otitis media in children: a review	Boonacker, C. W. B., P. H.: Sanders, E. A.: Schilder, A. G.: Rovers, M. M.	2011	Children	Economic evaluation	Search for otitis media (review).	ECOBIAS	Medium quality	X		X
Blank et al 2012	Cost-effectiveness of 13-valent pneumococcal conjugate vaccine in Switzerland	Blank, P. S., Thomas	2012	0-5 years	Economic evaluation	All cause AOM	ECOBIAS	Medium quality	X		X
Strutton et al 2012	Cost-effectiveness of 13-valent pneumococcal conjugate vaccine: Germany, Greece, and The Netherlands	Strutton, D. R. F., R. A.: Earnshaw, S. R.: Hwang, S.: Theidel, U.: Kontodimas, S.: Klok, R.: Papanicolaou, S.	2012	General population (Modelling study)	Economic evaluation	Not specified.	ECOBIAS	Medium quality	X		X
Klok et al 2013	Cost-effectiveness of a 10- versus 13-valent pneumococcal conjugate vaccine in Denmark and Sweden	Klok, R. M. L., R. M.: Ekelund, M.: Farkouh, R. A.: Strutton, D. R.	2013	<1 year (Modelling study)	Economic evaluation	Mild or moderate to severe symptoms: sequelae, including myringotomy, tympanocentesis, or adenoidectomies could occur in individuals with moderate to severe AOM. I	ECOBIAS	High quality	X		X
Vučina et al 2015	Cost-effectiveness of pneumococcal conjugate vaccination in Croatia	Vučina, V. V. F., S. K.: Kožnjak, N.: Stameni?, V.: Clark, A. D.: Mounaud, B.: Blau, J.: Hoestlandt, C.: Kai?, B.	2015	0 - 59 months (Modelling study)	Economic evaluation	Not specified.	ECOBIAS	Medium quality	X		X
Gouveia et al 2017	Cost-effectiveness of the 13-valent Pneumococcal Conjugate Vaccine in Children in Portugal	Gouveia, M. F., F.: Jesus, G.: Costa, J.: Borges, M.	2017	0–5 years (Modelling study)	Economic evaluation	Not specified.	ECOBIAS	High quality			X
Pérez-Trallero et al 2012	Decline and rise of the antimicrobial susceptibility of Streptococcus pneumoniae isolated from middle ear fluid in children: influence of changes in circulating serotypes	Pérez-Trallero, E. M., J. M.: Alonso, M.: Ercibengoa, M.: García-Arenzana, J. M.	2012	<5 years	Epidemiological, observational	Not specified ("Diagnosis of AOM").	ISPOR-AMCP-NPC	Medium quality		X
Kempf et al 2015	Decline in antibiotic resistance and changes in the serotype distribution of Streptococcus pneumoniae isolates from children with acute otitis media; a 2001-2011 survey by the French Pneumococcal Network	Kempf, M. V., E.: Lepoutre, A.: Gravet, A.: Baraduc, R.: Brun, M.: Chardon, H.: Cremniter, J.: Croizé, J.: Dalmay, F.: Demachy, M. C.: Fosse, T.: Grelaud, C.: Hadou, T.: Hamdad, F.: Koeck, J. L.: Luce, S.: Mermond, S.: Patry, I.: Péchinot, A.: Raymond, J.: Ros, A.: Segonds, C.: Soullié, B.: Tandé, D.: Vergnaud, M.: Vernet-Garnier, V.: Wallet, F.: Gutmann, L.: Ploy, M. C.: Lanotte, P.	2015	0-16	Survey of MEF isolates	Not specified ("Pneumococcal isolates from children with AOM").	ISPOR-AMCP-NPC	High quality		X
Magnus et al 2012	Decline in early childhood respiratory tract infections in the norwegian mother and child cohort study after introduction of pneumococcal conjugate vaccination	Magnus, M. C. V., D. F.: Nystad, W.: Håberg, S. E.: Stigum, H.: London, S. J.: Bergsaker, M. A. R.: Caugant, D. A.: Aaberge, I. S.: Nafstad, P.	2012	6-36 months	Prospective cohort	Reported by mothers through questionnaires.	ISPOR-AMCP-NPC	High quality	X
Eythorsson et al 2018	Decreased Acute Otitis Media With Treatment Failure After Introduction of the Ten-valent Pneumococcal Haemophilus influenzae Protein D Conjugate Vaccine	Eythorsson, E. H., B.: Erlendsdóttir, H.: Gudmundsson, S. A.: Kristinsson, K. G.: Haraldsson, Á	2018	<18 years	Retrospective, observational study	ICD10: (H65) or suppurtive and unspecified otitis media (H66) extracted from the Children’s Hospital’s electronic medical records.	ISPOR-AMCP-NPC	High quality	X
Sigurdsson et al 2015	Decreased Incidence of Respiratory Infections in Children After Vaccination with Ten-valent Pneumococcal Vaccine	Sigurdsson, S. K., K. G.: Erlendsdóttir, H.: Hrafnkelsson, B.: Haraldsson, Á	2015	<18 years	Retrospective, epidemiologic survey	ICD10: H66	ISPOR-AMCP-NPC	High quality	X
Radzikowski et al 2011	Does nasopharyngeal bacterial flora predict etiology of acute otitis media in children?	Radzikowski, A. S., A.: Miko?ajczyk, W.: Wo?niak, M.: Wysocki, J.	2011	1 - 18 months	Prospective study of children with AOM	Diagnosed otoscopically when tympanic membrane was congested, thickened and bulging. (More details available).	ISPOR-AMCP-NPC	Low quality	X
Fortanier et al 2019	Does pneumococcal conjugate vaccination affect onset and risk of first acute otitis media and recurrences? A primary care-based cohort study	Fortanier, A. C. V., R. P.: Hoes, A. W.: Schilder, A. G. M.	2019	0 - 4 years	Observational study (electronic health records)	General practitioner (GP)diagnoses of AOM (International Classification of Primary Care [ICPC] code H71).	ISPOR-AMCP-NPC	High quality	X
Alonso et al 2013	Dynamics of Streptococcus pneumoniae serotypes causing acute otitis media isolated from children with spontaneous middle-ear drainage over a 12-year period (1999-2010) in a region of northern Spain	Alonso, M. M., J. M.: Ercibengoa, M.: Pérez-Yarza, E. G.: Pérez-Trallero, E.	2013	<5 years	Epidemiological/survey including all MEF S.pneumonia samples from children with AOM	S.pneumoniae isolates from children with AOM diagnosed by pediatrician or their general practitioner.	ISPOR-AMCP-NPC	Medium quality		X
Robberstad et al 2011	Economic evaluation of second generation pneumococcal conjugate vaccines in Norway	Robberstad, B. F., C. R.: Akselsen, P. E.: Kværner, K. J.: Berstad, A. K.	2011	0-10 years	Economic evaluation	Not specified.	ECOBIAS	High quality	X	X	X
Knerer et al 2012	Health and economic impact of PHiD-CV in Canada and the UK: a Markov modelling exercise	Knerer, G. I., A.: Pearce, D.	2012	0–5 years (Modelling study)	Economic evaluation	Not specified.	ECOBIAS	High quality		X	X
Besednjak-Kocijancic et al 2017	Effect of probiotic microorganism lactobacillus reuteri on the occurrence of acute otitis media	Besednjak-Kocijancic, L.	2017	0-3 years	Prospective cohort	Not specified (abstract only)	ISPOR-AMCP-NPC	Medium quality (Abstract)	X
Quirk et al 2018	Effect of Vaccination on Pneumococci Isolated from the Nasopharynx of Healthy Children and the Middle Ear of Children with Otitis Media in Iceland	Sigríður J. Quirk, Gunnsteinn Haraldsson, Helga Erlendsdóttir, Martha Á. Hjálmarsdóttir, Andries J. van Tonder, Birgir Hrafnkelsson, Samuel Sigurdsson, Stephen D. Bentley, Ásgeir Haraldsson, Angela B. Brueggemann, Karl G. Kristinsson, Daniel J. Diekema	2018	0-7 years	Epidemiological/survey including all MEF samples from children with OM submitted to the Department of Clinical Microbiology, Landspitali University Hospital	Not specified.	ISPOR-AMCP-NPC	High quality	X	X
Uijen et al 2011	ENT problems in Dutch children: trends in incidence rates, antibiotic prescribing and referrals 2002-2008	Uijen, J. H. B., P. J.: Schellevis, F. G.: van der Wouden, J. C.	2011	0-4 years	Registry-based study	ICPC code H71	ISPOR-AMCP-NPC	Medium quality	X
Scholz et al 2019	Epidemiology and cost of seasonal influenza in Germany - a claims data analysis	Scholz, S. D., O.: Schneider, U.: Ultsch, B.: Wichmann, O.: Greiner, W.	2019	0 - 60+	Registry-based study	ICD codes H65, H66, and H67 for ear infections or AOM.	ISPOR-AMCP-NPC	Medium quality			X
Ochoa-Gondar et al 2015	Epidemiology of Streptococcus pneumoniae causing acute otitis media among children in Southern Catalonia throughout 2007-2013: Incidence, serotype distribution and vaccine's effectiveness	Ochoa-Gondar, O. F.-M., E.: Vila-Corcoles, A.: Aguirre, C. A.: de Diego, C.: Satue, E.: Gomez, F.: Raga, X.	2015	0-14 years	Population-based surveillance study	Clinical symptoms of acute otitis and pneumococcus isolated from otic fluids (spontaneous otorrhea in with or without a tube in place). All presumptive cases were further validated by checking clinical records by two trained investigators whom verified clinical and microbiological data for the diagnosis.	ISPOR-AMCP-NPC	Medium quality	X
Grall et al 2011	Epidemiology of Streptococcus pneumoniae in France before introduction of the PCV-13 vaccine	Grall, N. H., O.: Al Nakib, M.: Longo, M.: Poyart, C.: Ploy, M. C.: Varon, E.: Raymond, J.	2011	<2->65	Survey including all SP isolated from adults and children with IPD or AOM in the network “Observatoire Regional des Pneumocoques d’Ile de France-Ouest”	Cases of AOM were defined by the isolation of S. pneumoniae from ear pus. Ear fluid specimens were obtained from tympanocentesis or spontaneous otorrhea and were collected from children with recurrent AOM or AOM treatment failure.	ISPOR-AMCP-NPC	Medium quality		X
Ansaldi et al 2020	Estimating the Clinical and Economic Impact of Switching from the 13-Valent Pneumococcal Conjugate Vaccine (PCV13) to the 10-Valent Pneumococcal Conjugate Vaccine (PCV10) in Italy	Ansaldi, F. P., S.: Amicizia, D.: Di Virgilio, R.: Trucchi, C.: Orsi, A.: Zollo, A.: Icardi, G.	2020	0-4 years	Decision-analytic forecasting model	Not specified.	ECOBIAS	Medium quality	X		X
Pugh et al 2020	Estimating the Impact of Switching from a Lower to Higher Valent Pneumococcal Conjugate Vaccine in Colombia, Finland, and The Netherlands: A Cost-Effectiveness Analysis	Pugh, S. W., Matt: Moffatt, Margaret: Marques, Susana: Reyes, Juan Manuel: Prieto, Victor A.: Reijnders, Davy: Rozenbaum, Mark H.: Laine, Juha: Åhman, Heidi: Farkouh, Raymond	2020	0 to <2 years	Economic evaluation	Not specified.	ECOBIAS	Medium quality	X		X
Wouters et al 2019 A	Follow-up of serotype distribution and antimicrobial susceptibility of Streptococcus pneumoniae in child carriage after a PCV13-to-PCV10 vaccine switch in Belgium	Wouters, I. D., S.: Van Heirstraeten, L.: Blaizot, S.: Verhaegen, J.: Van Damme, P.: Malhotra-Kumar, S.: Theeten, H.	2019	6-30 months	Observational, longitudinal study of daycare children and children with AOM	Diagnosed by general practitioner.	ISPOR-AMCP-NPC	High quality	X	X
Kvaerner et al 2013	Hospitalization for acute otitis media as a useful marker for disease severity	Kvaerner, K. J. E., M.: Abdelnoor, M.	2013	0–6 years	Registry-based study	ICD10, but no codes listed.	ISPOR-AMCP-NPC	Medium quality	X
Grevers et al 2012	Identification and characterization of the bacterial etiology of clinically problematic acute otitis media after tympanocentesis or spontaneous otorrhea in German children	Grevers, G. W., S.: Bohn, J. C.: Blasius, R. W.: Harder, T.: Kroeniger, W.: Vetter, V.: Pirçon, J. Y.: Marano, C.	2012	3-60 months	Prospective, non-interventional study	1) acute onset of signs and symptoms including fever, otalgia, irritability; 2) the presence of MEF; and 3) recent onset (within 72 hours) of signs and symptoms of middle-ear inflammation.	ISPOR-AMCP-NPC	Medium quality	X	X
Fortunato et al 2015	Impact of Pneumococcal Conjugate Universal Routine Vaccination on Pneumococcal Disease in Italian Children	Fortunato, F. M., D.: Cappelli, M. G.: Cozza, V.: Prato, R.	2015	<5 years	Case-control study	Unspecified AOM, defined as ICD9-CM codes 382.xx—suppurative and unspecified otitis media	ISPOR-AMCP-NPC	Medium quality	X
Edmondson-Jones et al 2021 A	Impact of pneumococcal conjugate vaccines on healthcare utilization and direct costs for otitis media in children ?2 years of age in two Swedish regions	Edmondson-Jones, M. D., Therese: Hultberg, Marcus: Anell, Bengt: Medin, Emma: Feng, Yang: Talarico, Carla	2021	≤2 years	Registry-based study	Combination of diagnostic, procedure, and treatment codes (national registers), but not specified further.	ISPOR-AMCP-NPC	High quality	X		X
Esposito et al 2016	Impact of streptococcus pneumoniae in acute otitis media (AOM) with spontaneous tympanic membrane perforation (STMP): Serotype distribution 4 years after 13-valent pneumococcal conjugate vaccine (PCV13) introduction	Esposito, S. M., P.: Sciarrabba, C. S.: Baggi, E.: Nazzari, E.: Terranova, L.: Principi, N.	2016	<12 years	Observational	AOM with sTMP. Not specified (abstract only).	ISPOR-AMCP-NPC	High quality (Abstract)	X	X
Sigurdsson et al 2020	Impact of the 10-valent pneumococcal conjugate vaccine on hospital admissions in children under three years of age in Iceland	Sigurdsson, S. E., E.: Erlendsdóttir, H.: Hrafnkelsson, B.: Kristinsson, K. G.: Haraldsson, Á	2020	0-3 years	Observational cohort	OM: ICD-10 discharge diagnosis of H65, H66, H70 or H72.	ISPOR-AMCP-NPC	High quality	X		X
Durando et al 2012	Improving the protection against Streptococcus pneumoniae with the new generation 13-valent pneumococcal conjugate vaccine	Durando, P. A., C.: De Florentiis, D.: Martini, M.: Icardi, G.	2012	NA	Review	Not specified.	NA	NA
Usonis et al 2016	Incidence of acute otitis media in children below 6 years of age seen in medical practices in five East European countries	Usonis, V. J., T.: Petraitiene, S.: Sapala, A.: Neculau, A.: Stryjewska, I.: Devadiga, R.: Tafalla, M.: Holl, K.	2016	< 6 years	Epidemiological, prospective, observational, multi-centre cohort study	Parent reported symptoms + diagnosis by the investigator based on clinical judgement. Information recorded: signs, symptoms, severity [using the Otoscopic Severity (OS)-8 scale for assessment of tympanic membrane and AOM Faces scale for the evaluation of severity of AOM symptoms].	ISPOR-AMCP-NPC	Medium quality	X		X
Fenoll et al 2011	Increase in serotype 19A prevalence and amoxicillin non-susceptibility among paediatric Streptococcus pneumoniae isolates from middle ear fluid in a passive laboratory-based surveillance in Spain, 1997-2009	Fenoll, A. A., L.: Vicioso, M.: Gimenez, M.: Robledo, O.: Granizo, J.	2011	<14 years	Observational, laboratory-based surveillance system	S.pneumoniae in MEF.	ISPOR-AMCP-NPC	Low quality		X
del Castillo-Aguas et al 2017	Infectious morbidity and resource use in children under 2 years old at childcare centres	del Castillo-Aguas, G. G.-I., A.: Gutiérrez-Olid, M.: Pérez-González, O.: Moreno-Muñoz, G.: Ledesma-Albarrán, J. M.	2017	0 - 2 years	Prospective longitudinal cohort study	"According to established diagnostic criteria" (and cites paper in Spanish).	ISPOR-AMCP-NPC	High quality	X
Setchanova et al 2013	Microbiological characterization of Streptococcus pneumoniae and non-typeable Haemophilus influenzae isolates as primary causes of acute otitis media in Bulgarian children before the introduction of conjugate vaccines	Setchanova, L. P. K., T.: Alexandrova, A. B.: Mitov, I. G.: Nashev, D.: Kantardjiev, T.	2013	<14 years	Passive, laboratory-based study for retrospective analysis.	Clinical diagnosis “acute otitis” complicated with otorrhea, confirmed by an otorrinolaryngologist or pediatrician.	ISPOR-AMCP-NPC	Medium quality	X	X
Pumarola et al 2013	Microbiology of bacteria causing recurrent acute otitis media (AOM) and AOM treatment failure in young children in Spain: shifting pathogens in the post-pneumococcal conjugate vaccination era	Pumarola, F. M., J.: Losada, I.: Minguella, I.: Moraga, F.: Tarragó, D.: Aguilera, U.: Casanovas, J. M.: Gadea, G.: Trías, E.: Cenoz, S.: Sistiaga, A.: García-Corbeira, P.: Pirçon, J. Y.: Marano, C.: Hausdorff, W. P.	2013	3-35 months	Prospective study of children with AOM	Diagnosis confirmed by study ENT specialist: (1) acute onset of signs and symptoms including fever, otalgia, and/or irritability; (2) the presence of MEF; (3) signs and symptoms of middle-ear inflammation (tympanic membrane erythema or otalgia).	ISPOR-AMCP-NPC	Medium quality	X	X
Indius et al 2018	Middle ear disease in Danish toddlers attending nursery day-care - Applicability of OM-6, disease specific quality of life and predictors for middle ear symptoms	Indius, J. H. A., S. K.: Kjeldsen, A. D.: Heidemann, C. H.	2018	6–36 months	Cross-sectional	Caregivers recall of the child's history of symptoms related to middle ear infection (ear pain in combination with fever). Other group: children scheduled for ventilating tube treatment for COME and/or RAOM .	ISPOR-AMCP-NPC	High quality			X
Kuhlmann et al 2017	Modeling the cost-effectiveness of infant vaccination with pneumococcal conjugate vaccines in Germany	Kuhlmann, A. v. d. S., J. M. G.	2017	<2 years old	Economic evaluation	Not specified.	ECOBIAS	High quality	X		X
Simões et al 2019	Multiple bacterial species are more often present in recurrent acute otitis media (raom)	A. Simões, R. A., B. Morales-Aza, A. Finn, F. Rodrigues	2019	2 - 6 years	Cross-sectional	AOM with spontaneous otorrhea (AOMSO): <3-day history of signs and symptoms and otorrhea without otitis externa.	ISPOR-AMCP-NPC	High quality (abstract)	X
Jinhage et al 2021	Nasopharyngeal cultures in children with AOM – A retrospective study on bacteriological findings and impact on management	Jinhage, M. H., A.: Gisselsson-Solén, M.	2021	0-12 years	Retrospective	Culture + AOM by general practitioners, paediatricians or otorhinolaryngologists.	ISPOR-AMCP-NPC	Medium quality	X	X
Cohen et al 2012	Nasopharyngeal flora in children with acute otitis media before and after implementation of 7 valent pneumococcal conjugate vaccine in France	Cohen, R. B., E.: Levy, C.: Thollot, F.: Boucherat, M.: Derkx, V.: Varon, E.	2012	4-30 months	Pre-PCV7 data: dataset from the 4 randomized trials, postPCV7 implementation period (2006- 2009), data from surveillance study	Paradise algorithm for acute suppurative otitis media (effusion + marked redness or marked bulging or moderate redness and bulging).	ISPOR-AMCP-NPC	High quality	X	X
Wouters et al 2018	Nasopharyngeal s. pneumoniae carriage and density in Belgian infants after 9?years of pneumococcal conjugate vaccine programme	Wouters, I. V. H., L.: Desmet, S.: Blaizot, S.: Verhaegen, J.: Goossens, H.: Van Damme, P.: Malhotra-Kumar, S.: Theeten, H.	2018	6-30 months	Cross-sectional	GP-assessed: acute onset (i.e. within the preceding seven days) of symptoms and specified otoscopic criteria.	ISPOR-AMCP-NPC	High quality	X	X
Sillanpää et al 2017	Next-Generation Sequencing Combined with Specific PCR Assays To Determine the Bacterial 16S rRNA Gene Profiles of Middle Ear Fluid Collected from Children with Acute Otitis Media	Sillanpää, S. K., L.: Oikarinen, S.: Sipilä, M.: Rautiainen, M.: Aittoniemi, J.: Laranne, J.: Hyöty, H.: Cinek, O.	2017	5 - 42 months	Bacteriome profiling	Presence of MEF with signs of inflammation ofthe tympanic membrane or, alternatively, otorrhea through a tympanostomy tube or a spontaneous perforation of the tympanic membrane and symptoms of acute respiratory infection.	ISPOR-AMCP-NPC	Medium quality	X
Castiglia et al 2017	Overall effectiveness of pneumococcal conjugate vaccines: An economic analysis of PHiD-CV and PCV-13 in the immunization of infants in Italy	Castiglia, P. P., L.: Castagna, S.: Freguglia, V.: Palù, G.: Esposito, S.	2017	0 - 4 years	Economic evaluation	Not specified.	ECOBIAS	High quality	X		X
Fortanier et al 2015	Parent-Reported symptoms of acute otitis media during the first year of Life: What is beneath the surface?	Fortanier, A. C. V., R. P.: De Hoog, M. L. A.: Uiterwaal, C. S. P. M.: Van Der Gugten, A. C.: Van Der Ent, C. K.: Hoes, A. W.: M.Schilder, A. G.	2015	0 - 12 months	Prospective cohort	ICPC: H71 and otitis media-related diagnoses [e.g. earache (H01), ear discharge (H04), otitis media with effusion (H72), chronic otitis media (H74)].	ISPOR-AMCP-NPC	Medium quality	X		X
Couloigner et al 2012	Pathogens implicated in acute otitis media failures after 7-valent pneumococcal conjugate vaccine implementation in France: distribution, serotypes, and resistance levels	Couloigner, V. L., C.: François, M.: Bidet, P.: Hausdorff, W. P.: Pascal, T.: Boucherat, M.: Bingen, E.: Mariani, P.: Pierrot, S.: Bille, E.: Carbonnelle, E.: Varon, E.: Cohen, R.	2012	3-36 months	Prospective epidemiologic	Not clear, study includes children with AOM treatment failure/recurrence, which is defined as: otorrhea or a bulging of the tympanic membrane, together with fever and otalgia (or its equivalent: irritable or bad-tempered child), persisting in spite of at least 48 hours of ATBs, or recurring less than 4 days after the end of ATB treatment.	ISPOR-AMCP-NPC	Medium quality	X	X
Falup-Pecurariu et al 2013	Pneumococcal acute otitis media in infants and children in central Romania, 2009-2011: microbiological characteristics and potential coverage by pneumococcal conjugate vaccines	Falup-Pecurariu, O. L., E.: Mercas, A.: Bleotu, L.: Zavarache, C.: Porat, N.: Dagan, R.: Greenberg, D.	2013	<5 years	Prospective epidemiologic	Diagnosed by pediatrician, family physician, or otolaryngologist: symptoms and physical findings consistent with AOM (fever, irritability, tugging of the ear, and redness and bulging of the tympanic membrane with blurring of its anatomic landmarks); (2) acute illness lasting <7 days.	ISPOR-AMCP-NPC	Medium quality	X	X
Allemann et al 2017	Pneumococcal carriage and serotype variation before and after introduction of pneumococcal conjugate vaccines in patients with acute otitis media in Switzerland	Allemann, A. F., P. M.: Brugger, S. D.: Hilty, M.	2017	any age	retrospective analysis of surveillance data	According to Centers for Disease Control and Prevention (CDC) definitions [cites paper that cites link that doesn't work].	ISPOR-AMCP-NPC	High quality		X
Pumarola et al 2016	Bacterial etiology of acute otitis media in Spain in the post-pneumococcal conjugate vaccine era	Pumarola, F. S. d. l. C., I.: Sistiaga-Hernando, A.: García-Corbeira, P.: Moraga-Llop, F. A.: Cardelús, S.: McCoig, C.: Gómez Martínez, J. R.: Rosell Ferrer, R.: Iniesta Turpin, J.: Devadiga, R.	2016	3-36 months	Prospective epidemiologic	ENT-specialist confirmed: Acute and sudden onset of the disease within the previous 3 days: fever, irritability, intense erythema of the tympanum or earache; and presence of effusion in the middle ear. The presence of middle ear effusion was characterized by tympanum bulging, limited or no mobility in the tympanum (evaluated using pneumatic otoscopy), fluid behind the tympanum and/or otorrhea (de…	ISPOR-AMCP-NPC	High quality	X	X
Marchisio et al 2012	Burden of acute otitis media in primary care pediatrics in Italy: a secondary data analysis from the Pedianet database	Marchisio, P. C., L.: Sturkenboom, M.: Girotto, S.: Picelli, G.: Dona, D.: Scamarcia, A.: Villa, M.: Giaquinto, C.	2012	0 - 6 years	Registry-based study	ICD-9: 380 to 389. Also: clinical records were seached for entries describing hospitalisations, diagnoses, diaries, specialist examinations and reasons for examinations using a sensitive text string that included the words “acute otitis”, “AOM”, “myringitis”, “ear pain”, “fever”, “ear discharge”, “rhinitis”, and “vomiting”. Once identified, these cases were recoded using the ICD9 classification. …	ISPOR-AMCP-NPC	Medium quality	X
Ouldali et al 2019	Pneumococcal susceptibility to antibiotics in carriage: a 17 year time series analysis of the adaptive evolution of non-vaccine emerging serotypes to a new selective pressure environment	Ouldali, N. C., R.: Levy, C.: Gelbert-Baudino, N.: Seror, E.: Corrard, F.: Vie Le Sage, F.: Michot, A. S.: Romain, O.: Bechet, S.: Bonacorsi, S.: Angoulvant, F.: Varon, E.	2019	6-24 months	Quasi-experimental interrupted time series analysis based on a nationwide prospective paediatric cohort.	Cites paper that cites paper with this definition: tympanic opacity associated with either marked redness or marked bulging or moderate redness and bulging) or otorrhea; (2) associated with at least 1 of the 2 following systemic or functional signs: fever ≥38.5°C and/or otalgia (or its equivalent: irritable or bad-tempered child)	ISPOR-AMCP-NPC	High quality	X	X
Cohen et al 2020 B	POTENTIAL SEROTYPE COVERAGE OF THIRD-GENERATION PCVS IN ISRAEL AND FRANCE IN CHILDREN 6-23 MONTHS OLD	R. Cohen, S. B.-S., C. Levy, N. Ouldali, D. Danino, B.A. Van Der Beek, N. Givon-Lavi, E. Varon, R. Dagan	2020	6-23 months	Population-based, surveillance system	Not specified (abstract only)	ISPOR-AMCP-NPC	High quality (Abstract)		X
Delgleize et al 2016	Cost-effectiveness analysis of routine pneumococcal vaccination in the UK: a comparison of the PHiD-CV vaccine and the PCV-13 vaccine using a Markov model	Delgleize, E. L., O.: Theodorou, E.: Van de Velde, N.	2016	0 - 90+ (Modelling study)	Economic evaluation	ICD-9 codes: 381.0—acute non-suppurative OM, 382.0—acute suppurative OM and 382.9—unspecified OM.	ECOBIAS	High quality	X	X	X
Chen et al 2019	Effect and cost-effectiveness of pneumococcal conjugate vaccination: a global modelling analysis	Chen, C. C. L., F.: Flasche, S.: Sidharta, S.: Yoong, J.: Sundaram, N.: Jit, M.	2019	Younger than 5 years	Economic evaluation	Not specified.	ECOBIAS	Medium quality	X		X
Damm et al 2015	Public health impact and cost-effectiveness of intranasal live attenuated influenza vaccination of children in Germany	Damm, O. E., M.: Rose, M. A.: Knuf, M.: Wutzler, P.: Liese, J. G.: Krüger, H.: Greiner, W.	2015	0 - 6 years	Economic evaluation	Not specified.	ECOBIAS	High quality			X
Heidemann et al 2015	Quality-of-Life Differences among Diagnostic Subgroups of Children Receiving Ventilating Tubes for Otitis Media	Heidemann, C. H. L., H. H.: Kjeldsen, A. D.: Faber, C. E.: Johansen, E. C. J.: Godballe, C.	2015	6 months to 6 years	Cross-sectional	Indication for scheduling VT, established by an ENT specialist.	ISPOR-AMCP-NPC	High quality			X
Díez-Gandía et al 2018	REAL WORLD DATA SHOWS INADEQUATE USE OF ANTIBIOTICS AND LACK OF IMPACT OF PNEUMOCOCCAL CONJUGATE VACCINE IN ACUTE OTITIS MEDIA IN SPAIN	E. Díez-Gandía, M. L.-L., G. Sanfélix-Gimeno, J. Díez-Domingo	2018	2 months to 5 years	Retrospective cohort	ICD-9: 381 and 382	ISPOR-AMCP-NPC	Low quality (Abstract)	X		X
Shiri et al 2019	Pneumococcal Disease: A Systematic Review of Health Utilities, Resource Use, Costs, and Economic Evaluations of Interventions	Shiri, T. K., Kamran: Keaney, Katherine: Mukherjee, Geetanjali: McCarthy, Noel D.: Petrou, Stavros	2019	NA (Literature review)	Literature review	Not specified.	ROBIS	Medium quality			X
Sigurdsson et al 2018	Reduction in All-Cause Acute Otitis Media in Children <3 Years of Age in Primary Care Following Vaccination With 10-Valent Pneumococcal Haemophilus influenzae Protein-D Conjugate Vaccine: A Whole-Population Study	Sigurdsson, S. E., E.: Hrafnkelsson, B.: Erlendsdóttir, H.: Kristinsson, K. G.: Haraldsson, Á	2018	<3 years	Observational cohort	ICD-10: suppurative otitis media (H66)	ISPOR-AMCP-NPC	High quality	X
Kostenniemi et al 2018	Reductions in otitis and other respiratory tract infections following childhood pneumococcal vaccination	Kostenniemi J, U. P., J.: Silfverdal, S. A.	2018	0 - 4 years	Registry-based study	ICD10: (H650-651, H65.9-H66.0, H66.4, H66.9-H67.8)	ISPOR-AMCP-NPC	High quality	X
Marchisio et al 2017 A	Prospective evaluation of the aetiology of acute otitis media with spontaneous tympanic membrane perforation	Marchisio, P. E., S.: Baggi, E.: Terranova, L.: Principi, N.: Picca, M.: Orenti, A.: Biganzoli, E.: Gallia, P.: Mazzucchi, E.: Onorato, J.: Russo, A.: Vaccarino, A. M.	2017	6 months-7 years	Prospective	Confirmed by pediatrician and validated otoscopist and only those with acute symptoms (i.e. fever, irritability or earache) lasting <3 days and otorrhoea within 12 h of the STMP were enrolled.	ISPOR-AMCP-NPC	Medium quality	X
van Brink et al 2019	Quality of life in Swedish children receiving grommets – An analysis of pre- and postoperative results based on a national quality register	van Brink, J. G.-S., M.	2019	Children below the age of 15 years referred for grommets	Registry-based study	In quality register for grommet insertions: Number of AOM episodes with a perforation and the number of AOM episodes diagnosed by an ENT surgeon.	ISPOR-AMCP-NPC	Medium quality			X
Koliou et al 2018	Risk factors for carriage of Streptococcus pneumoniae in children	Koliou, M. G. A., Kyriaki: Lamnisos, Demetris: Lavranos, Giagkos: Iakovides, Paris: Economou, Christos: Soteriades, Elpidoforos S.	2018	6 months to 5 years	Surveillance study	Not specified.	NA	NA
Cohen et al 2011	Risk factors for serotype 19A carriage after introduction of 7-valent pneumococcal vaccination	Cohen, R. L., C.: Bonnet, E.: Thollot, F.: Boucherat, M.: Fritzell, B.: Derkx, V.: Bingen, E.: Varon, E.	2011	6-24 months	Cross-sectional	Not specified. "Presented with AOM"	ISPOR-AMCP-NPC	High quality	X	X
Littorin et al 2016	Reduction of Streptococcus pneumoniae in upper respiratory tract cultures and a decreased incidence of related acute otitis media following introduction of childhood pneumococcal conjugate vaccines in a Swedish county	Littorin, N. A., J.: Uddén, F.: Resman, F.: Riesbeck, K.	2016	any age	Multiyear observational study	Positive pneumococcal culture from the middle ear fluid, or from the nasopharynx in addition to concurrent typical symptoms of AOM according to the description of the referring physicians.	ISPOR-AMCP-NPC	Medium quality
Setchanova et al 2017	Serotype changes and antimicrobial nonsusceptibility rates of invasive and non-invasive Streptococcus pneumoniae isolates after implementation of 10-valent pneumococcal nontypeable Haemophilus influenzae protein D conjugate vaccine (PHiD-CV) in Bulgaria	Setchanova, L. M., M.: Stancheva, I.: Alexandrova, A.: Sredkova, M.: Stoeva, T.: Yoneva, M.: Kurchatova, A.: Mitov, I.	2017	1 month-adult	Surveillance study	AOM episodes were confirmed by an otorrinolaryngologist or pediatrician	ISPOR-AMCP-NPC	Medium quality
Korona-Glowniak et al 2018	Resistant Streptococcus pneumoniae strains in children with acute otitis media– high risk of persistent colonization after treatment	Korona-Glowniak, I. Z., Piotr: Siwiec, Radoslaw: Mazur, El?bieta: Niedzielska, Gra?yna: Malm, Anna	2018	1-16 years	Prospective	Diagnosed with AOM by an Ear-Nose-and-Throat (ENT) specialist	ISPOR-AMCP-NPC	Medium quality	X
Toivonen et al 2016 B	Rhinovirus Infections in the First 2 Years of Life	Toivonen, L. S.-H., L.: Karppinen, S.: Teros-Jaakkola, T.: Rulli, M.: Mertsola, J.: Waris, M.: Peltola, V.	2016	0 - 2 years	Prospective cohort	Not specified.	ISPOR-AMCP-NPC	High quality	X
Marchisio et al 2017 B	Serotypes not Included in 13-Valent Pneumococcal Vaccine as Causes of Acute Otitis Media with Spontaneous Tympanic Membrane Perforation in a Geographic Area with High Vaccination Coverage	Marchisio, P. E., S.: Picca, M.: Baggi, E.: Terranova, L.: Orenti, A.: Biganzoli, E.: Principi, N.	2017	Unclear, "children", mean age 3.5 years	Observational	The diagnosis of AOM with STMP was confirmed by an experienced pediatrician and validated otoscopist and was based on acute symptoms (ie, fever, irritability or earache) lasting ≤3 days and otorrhea within 12 hours of the STMP.	ISPOR-AMCP-NPC	Medium quality		X
Macaj et al 2019	Streptoccocus pneumoniae as a cause of acute otitis media in slovak children in pneumococcal vaccination era	M. Macaj, L. P., L. Madarova, K. Kralinsky	2019	0-5 years	Observational	Not specified (abstract only).	ISPOR-AMCP-NPC	Low quality (Abstract)	X	X
Lixandru et al 2017	Streptococcus pneumoniae Serotypes and Antibiotic Susceptibility Patterns in Middle Ear Fluid Isolates During Acute Otitis Media and Nasopharyngeal Isolates During Community-acquired Alveolar Pneumonia in Central Romania	Lixandru, R. I. F.-P., C.: Bleotu, L.: Mercas, A.: Leibovitz, E.: Dagan, R.: Greenberg, D.: Falup-Pecurariu, O.	2017	< 5 years	Prospective	Consistent symptoms and physical findings for AOM (fever, tugging of the ear, irritability and bulging of the tympanic membrane with blurring of its anatomic landmarks) lasting for less than 7 days. All AOM episodes were confirmed by the pediatric otolaryngologist, and tympanocentesis was performed for all cases as previously published.11 In cases of spontaneous perforation, cultures were obtaine…	ISPOR-AMCP-NPC	Medium quality	X	X
Ekinci et al 2021	Streptococcus pneumoniae Serotypes Carried by Young Children and Their Association With Acute Otitis Media During the Period 2016–2019	Ekinci, E. D., Stefanie: Van Heirstraeten,Liesbet: Mertens,Colette: Wouters,Ine: Beutels,Philippe: Verhaegen,Jan: Malhotra-Kumar,Surbhi: Theeten,Heidi: ,NPcarriage Group	2021	6-30 months	Cross-sectional	Acute onset of symptoms (within the preceding seven days). The clinical inclusion criteria were ear tugging, fever, crying, irritability, difficult sleeping, diminished activity and/or appetite together with otoscopic signs. Otoscopic signs are including tympanic opacity due to middle ear effusion combined with moderate or intense bulging, or slight bulging accompanied with either recent onset of…	ISPOR-AMCP-NPC	Medium quality		X
Chapman et al 2020	Ten year public health impact of 13-valent pneumococcal conjugate vaccination in infants: A modelling analysis	Chapman, R. S., K.: Dillon-Murphy, D.: Patel, S.: Hilton, B.: Farkouh, R.: Wasserman, M.	2020	<5 years	Modelling study	Not specified.	ISPOR-AMCP-NPC	High quality	X
Liese et al 2011	The clinical and economic burden of acute otitis media: A large prospective observational cohort study in Europe	Liese, J. G. G., C.: Silfverdal, S. A.: Carmona, A.: Larcombe, J.: Garcia-Sicilia, J.: Fuat, A.: Muñoz Hiraldo, E.: Arroba Basanta, M. L.: Vollmar, J.: Holl, K.: Delgleize, E.: Knerer, G.: Pirc¸on, J. Y.: Rosenlund, M.	2011	<6 years	Observational cohort	Not specified (abstract only).	ISPOR-AMCP-NPC	Low quality (Abstract)			X
Sveinsdóttir et al 2019	The effect of the 10-valent pneumococcal nontypeable haemophilus influenzae protein D conjugate vaccine on H. Influenzae in healthy carriers and middle ear infections in Iceland	Sveinsdóttir, H. B., J. B.: Erlendsdóttir, H.: Hjálmarsdóttir, M. Á: Hrafnkelsson, B.: Haraldsson, Á: Kristinsson, K. G.: Haraldsson, G.	2019	1 to <7 years	Retrospective, observational study	Not specified but includes MEF samples from suspected AOM-cases.	ISPOR-AMCP-NPC	Medium quality	X
Edmondson-Jones et al 2021 B	The effect of pneumococcal conjugate vaccines on otitis media from 2005 to 2013 in children aged ?5 years: a retrospective cohort study in two Swedish regions	Edmondson-Jones, M. D., T.: Hultberg, M.: Anell, B.: Medin, E.: Feng, Y.: Talarico, C.	2021	< 5 years	Retrospective cohort	ICD-10: H66 (suppurative and unspecified OM) and H65 (non-suppurative OM).	ISPOR-AMCP-NPC	High quality	X
Holl et al 2015	The Impact of Childhood Acute Otitis Media on Parental Quality of Life in a Prospective Observational Cohort Study	Holl, K. R., M.: Giaquinto, C.: Silfverdal, S. A.: Carmona, A.: Larcombe, J.: Garcia-Sicilia, J.: Fuat, A.: Muñoz, M. E.: Arroba, M. L.: Sloesen, B.: Vollmar, J.: Pirçon, J. Y.: Liese, J. G.	2015	<6 years	Observational cohort	No specific guidelines for AOM diagnosis, but diagnoses were classified according to the level of certainty: Physician-diagnosed, Physician-confirmed (physician diagnosed + visual appearance of the tympanic membrane, i.e., redness, bulging, loss of light reflex or presence of acute middle-ear effusion (shown by otoscopy or tympanometry) and C2 of the following documented signs or symptoms: otalgi…	ISPOR-AMCP-NPC	Medium quality			X
Cohen et al 2016	The multifaceted impact of pneumococcal conjugate vaccine implementation in children in France between 2001 to 2014	Cohen, R. B., S.: Levy, C.	2016	NA	Review	Diagnostic criteria for AOM included the Paradise algorithm for acute suppurative otitis media (effusion C marked redness or marked bulging or moderate redness and bulging)	ROBIS	Low quality	X	X
Heidemann et al 2013	The Otitis Media-6 questionnaire: psychometric properties with emphasis on factor structure and interpretability	Heidemann, C. H. G., C.: Kjeldsen, A. D.: Johansen, E. C.: Faber, C. E.: Lauridsen, H. H.	2013	0-6 years	Cross-sectional	Middle ear effusion and acute onset of signs and symptoms of middle ear inflammation such as fever, otalgia, possible otorrhoea and discomfort that may result in interference with or precludes normal activity or sleep	ISPOR-AMCP-NPC	High quality			X
Martinelli et al 2014	Towards the 13-valent pneumococcal conjugate universal vaccination: Effectivenessin the transition era between PCV7 and PCV13 in Italy, 2010-2013	Martinelli, D. P., B.: Cappelli, M. G.: Caputi, G.: Sallustio, A.: Fortunato, F.: Tafuri, S.: Cozza, V.: Germinario, C.: Chironna, M.: Prato, R.: Aprile, V.: Barcaglioni, P.: Battista, T.: Cappelletta, M. S.: Caputo, E.: Carbone, V.: Cardinale, F.: Carella, F.: Coccioli, M. S.: Conversano, M.: De Lallo, L. R.: De Santis, A.: De Simone, M.: Di Bari, C.: D'Onofrio, A.: Dileo, A.: Fedele, A.: Iannuc…	2014	0 - 60 months	Medical record review	ICD9-CM codes: 382.xx.	ISPOR-AMCP-NPC	Medium quality	X
Angoulvant et al 2015	Trends in antibiotic resistance of Streptococcus pneumoniae and Haemophilus influenzae isolated from nasopharyngeal flora in children with acute otitis media in France before and after 13 valent pneumococcal conjugate vaccine introduction	Angoulvant, F. C., R.: Doit, C.: Elbez, A.: Werner, A.: Béchet, S.: Bonacorsi, S.: Varon, E.: Levy, C.	2015	6-24 months	Longitudinal, Multicenter, Epidemiological Cross-Sectional	Purulent AOM, defined by Paradise et al 1987 (ref 16 in the paper)	ISPOR-AMCP-NPC	High quality		X
Gisselsson-Solen et al 2017	Trends in Otitis Media Incidence After Conjugate Pneumococcal Vaccination: A National Observational Study	Gisselsson-Solen, M.	2017	0-4 years	Retrospective, observational study	ICD-10 code H66 (AOM) in ambulatory care, of patients admitted to hospital with ICD-10 codes H66 and H70 (acute mastoiditis)	ISPOR-AMCP-NPC	Medium quality	X
Speets et al 2011	Use of medical resources and indirect costs of otitis media in Sweden	Speets, A. M. W., J. H.: Forsgren, A.: Sobocki, P. A.	2011	Less than 5 years	Cross-sectional	Medical doctor confirmed OM (MD-OM) was defined as cases with symptoms consistent with OM (at least earache and/or ‘‘running’’ ear was mentioned) who had visited an MD and in which a diagnosis of OM had been received from the MD. Also, cases that had received a diagnosis ofOM from an MD, but for which no symptoms ofOM (earache and/or running ear) had been reported.	ISPOR-AMCP-NPC	Medium quality			X

## Sheet: Epidemiological
General information					Epidemiological data															Comments
Identifier	Location	Population	Data sources	AOM diagnosis/definition	Incidence of AOM					Hospitalization rate					Etiology of AOM
				Definition of AOM	Time interval	Measurement	n	Estimate	CI	Time interval	Reported in study	n	Estimate	CI	Time interval	Pathogen name	n	Estimate	CI
Liese et al 2014	Germany, Italy, Spain, Sweden, UK	<6 years	Retrospective (Medical chart review)	Not reported	2007-2008	Incidence rate (Number of episodes/1000 subject-years)	1038	268/1000	254-283	2007-2008	Number of hospitalizations	1038	1
Liese et al 2014	Germany	<6 years	Retrospective (Medical chart review)	Not reported	2007-2008	Incidence rate (Number of episodes/1000 subject-years)	NA	279/1000
Liese et al 2014	Italy	<6 years	Retrospective (Medical chart review)	Not reported	2007-2008	Incidence rate (Number of episodes/1000 subject-years)	165	176/1000	153-203
Liese et al 2014	Spain	<6 years	Retrospective (Medical chart review)	Not reported	2007-2008	Incidence rate (Number of episodes/1000 subject-years)	271	387/1000	350-427
Liese et al 2014	Sweden	<6 years	Retrospective (Medical chart review)	Not reported	2007-2008	Incidence rate (Number of episodes/1000 subject-years)	NA	267/1000
Liese et al 2014	UK	<6 years	Retrospective (Medical chart review)	Not reported	2007-2008	Incidence rate (Number of episodes/1000 subject-years)	NA	227/1000
Liese et al 2014	Germany, Italy, Spain, Sweden, UK	<6 years	Prospective (Physician and parent reports)	Not reported	2007-2008	Incidence rate (Number of episodes/1000 subject-years)	1113	256/1000
Liese et al 2014	Germany	<6 years	Prospective (Physician and parent reports)	Not reported	2007-2008	Incidence rate (Number of episodes/1000 subject-years)	NA	263/1000
Liese et al 2014	Italy	<6 years	Prospective (Physician and parent reports)	Not reported	2007-2008	Incidence rate (Number of episodes/1000 subject-years)	197	195/1000
Liese et al 2014	Spain	<6 years	Prospective (Physician and parent reports)	Not reported	2007-2008	Incidence rate (Number of episodes/1000 subject-years)	272	328/1000
Liese et al 2014	Sweden	<6 years	Prospective (Physician and parent reports)	Not reported	2007-2008	Incidence rate (Number of episodes/1000 subject-years)	NA	261/1000
Liese et al 2014	UK	<6 years	Prospective (Physician and parent reports)	Not reported	2007-2008	Incidence rate (Number of episodes/1000 subject-years)	NA	228/1000
Sillanpää et al 2016 A	Finland	6-39 months	Middle ear fluid sample analysis from AOM trial participants												Sep 2010-Dec 2011	Haemophilus influenzae (Hi)
Sillanpää et al 2016 A	Finland	6-39 months	Middle ear fluid sample analysis from AOM trial participants												Sep 2010-Dec 2011	Streptococcus pneumoniae (Sp)	43	15 (35)
Sillanpää et al 2016 A	Finland	6-39 months	Middle ear fluid sample analysis from AOM trial participants												Sep 2010-Dec 2011	Moraxella catarrhalis (Mc)
Sillanpää et al 2016 A	Finland	6-39 months	Middle ear fluid sample analysis from AOM trial participants												Sep 2010-Dec 2011	Staphylococcus aureus (SA)
Sillanpää et al 2016 A	Finland	6-39 months	Middle ear fluid sample analysis from AOM trial participants												Sep 2010-Dec 2011	Mixed flora
Cohen et al 2015	France	6–24 months, suffering from suppurative AOM with fever and/or otalgia	Nasopharyngeal swabs												2001	Streptococcus pneumoniae (Sp)	7991	0.712
Cohen et al 2015	France	6–24 months, suffering from suppurative AOM with fever and/or otalgia	Nasopharyngeal swabs												2014	Streptococcus pneumoniae (Sp)	7991	0.562
Rybak et al 2018	France	6 to 24 months, AOM diagnosis (Paradise criteria), with fever and/or otalgia	Nasopharyngeal swabs												2001-2002	Sp	1236	867 (70.1)		Pre-PCV7 period
Rybak et al 2018	France	6 to 24 months, AOM diagnosis (Paradise criteria), with fever and/or otalgia	Nasopharyngeal swabs												2003-2005	Sp	2030	1229 (60.5)		Non-generalized PCV7 Period
Rybak et al 2018	France	6 to 24 months, AOM diagnosis (Paradise criteria), with fever and/or otalgia	Nasopharyngeal swabs												2006-2010	Sp	4268	2488 (58.3)		PCV7 period
Rybak et al 2018	France	6 to 24 months, AOM diagnosis (Paradise criteria), with fever and/or otalgia	Nasopharyngeal swabs												2006-2010	Hi				PCV7 period
Rybak et al 2018	France	6 to 24 months, AOM diagnosis (Paradise criteria), with fever and/or otalgia	Nasopharyngeal swabs												2006-2010	Hi or Sp				PCV7 period
Rybak et al 2018	France	6 to 24 months, AOM diagnosis (Paradise criteria), with fever and/or otalgia	Nasopharyngeal swabs												2006-2010	Sp + Hi				PCV7 period
Rybak et al 2018	France	6 to 24 months, AOM diagnosis (Paradise criteria), with fever and/or otalgia	Nasopharyngeal swabs												2006-2010	Mc				PCV7 period
Rybak et al 2018	France	6 to 24 months, AOM diagnosis (Paradise criteria), with fever and/or otalgia	Nasopharyngeal swabs												2011-2012	Sp	1790	976 (54.5)		Transition PCV7-PCV13
Rybak et al 2018	France	6 to 24 months, AOM diagnosis (Paradise criteria), with fever and/or otalgia	Nasopharyngeal swabs												2011-2012	Hi				Transition PCV7-PCV13
Rybak et al 2018	France	6 to 24 months, AOM diagnosis (Paradise criteria), with fever and/or otalgia	Nasopharyngeal swabs												2011-2012	Hi or Sp				Transition PCV7-PCV13
Rybak et al 2018	France	6 to 24 months, AOM diagnosis (Paradise criteria), with fever and/or otalgia	Nasopharyngeal swabs												2011-2012	Sp + Hi				Transition PCV7-PCV13
Rybak et al 2018	France	6 to 24 months, AOM diagnosis (Paradise criteria), with fever and/or otalgia	Nasopharyngeal swabs												2011-2012	Mc				Transition PCV7-PCV13
Rybak et al 2018	France	6 to 24 months, AOM diagnosis (Paradise criteria), with fever and/or otalgia	Nasopharyngeal swabs												≥2013	Sp	3649	1994 (54.6)		PCV13 period
Rybak et al 2018	France	6 to 24 months, AOM diagnosis (Paradise criteria), with fever and/or otalgia	Nasopharyngeal swabs												≥2013	Hi				PCV13 period
Rybak et al 2018	France	6 to 24 months, AOM diagnosis (Paradise criteria), with fever and/or otalgia	Nasopharyngeal swabs												≥2013	Hi or Sp				PCV13 period
Rybak et al 2018	France	6 to 24 months, AOM diagnosis (Paradise criteria), with fever and/or otalgia	Nasopharyngeal swabs												≥2013	Sp + Hi				PCV13 period
Rybak et al 2018	France	6 to 24 months, AOM diagnosis (Paradise criteria), with fever and/or otalgia	Nasopharyngeal swabs												≥2013	Mc				PCV13 period
Levy et al 2019	France	<3 years	Middle ear fluid (MEF)												Oct 2015-Jan 2018	No otopathogen
Levy et al 2019	France	<3 years	Middle ear fluid (MEF)												Oct 2015-Jan 2018	At least 1 otopathogen
Levy et al 2019	France	<3 years	Middle ear fluid (MEF)												Oct 2015-Jan 2018	Total NTHi
Levy et al 2019	France	<3 years	Middle ear fluid (MEF)												Oct 2015-Jan 2018	Total GAS
Levy et al 2019	France	<3 years	Middle ear fluid (MEF)												Oct 2015-Jan 2018	Total Sp
Levy et al 2019	France	<3 years	Middle ear fluid (MEF)												Oct 2015-Jan 2018	NTHi alone
Levy et al 2019	France	<3 years	Middle ear fluid (MEF)												Oct 2015-Jan 2018	GAS alone
Levy et al 2019	France	<3 years	Middle ear fluid (MEF)												Oct 2015-Jan 2018	Sp alone	175	30 (17.1)
Levy et al 2019	France	<3 years	Middle ear fluid (MEF)												Oct 2015-Jan 2018	Mc alone
Levy et al 2019	France	<3 years	Middle ear fluid (MEF)												Oct 2015-Jan 2018	Mixtures of otopathogens
Levy et al 2019	France	<3 years	Middle ear fluid (MEF)												Oct 2015-Jan 2018	Sp+NTHi
Levy et al 2019	France	<3 years	Middle ear fluid (MEF)												Oct 2015-Jan 2018	NTHi+ GAS
Levy et al 2019	France	<3 years	Middle ear fluid (MEF)												Oct 2015-Jan 2018	Sp+NTHi+Mc
Levy et al 2019	France	<3 years	Middle ear fluid (MEF)												Oct 2015-Jan 2018	NTHi+Mc
Levy et al 2019	France	<3 years	Middle ear fluid (MEF)												Oct 2015-Jan 2018	Mc+GAS
Levy et al 2019	France	<3 years	Middle ear fluid (MEF)												Oct 2015-Jan 2018	Sp+GAS
Esposito et al 2016	Italy	<2 years	Middle ear fluid (MEF)	NA	NA										NA	Sp	65	24 (36.9)		Abstract only, limited information. Population: Patients with AOM and sTMP
Esposito et al 2016	Italy	2-4 years	Middle ear fluid (MEF)	NA	NA										NA	Sp	68	12 (17.6)		Abstract only, limited information. Population: Patients with AOM and sTMP
Macaj et al 2019	Slovakia	0-5 years	Middle ear fluid (MEF)	NA	Jan 2016-Jun 2017										NA	Streptococcus pneumoniae (Sp)	295	(62)		Abstract only, limited information.
Macaj et al 2019	Slovakia	0-5 years	Middle ear fluid (MEF)	NA	Jan 2016-Jun 2017										NA	Haemophilus influenzae (Hi)				Abstract only, limited information.
Macaj et al 2019	Slovakia	0-5 years	Middle ear fluid (MEF)	NA	Jan 2016-Jun 2017										NA	Streptococcus pyogenes				Abstract only, limited information.
Macaj et al 2019	Slovakia	0-5 years	Middle ear fluid (MEF)	NA	Jan 2016-Jun 2017										NA	Moraxella catarrhalis (Mc)				Abstract only, limited information.
Cohen et al 2016	France	6-24 months	Levy et al. 2014	Not reported											2011-2014	Sp	56	6 (20.7%)
Lixandru et al 2017	Romania	<5 years	Middle ear fluid (MEF)	Consistent symptoms and physical findings for AOM (fever, tugging of the ear, irritability and bulging of the tympanic membrane with blurring of its anatomic landmarks) lasting for less than 7 days. All AOM episodes were confirmed by the pediatric otolaryngologist, and tympanocentesis was performed for all cases as previously published.11 In cases of spontaneous perforation, cultures were obtaine…											2009-2014	Sp	391	129 (32.9%)		Only unvaccinated children admittted to the hospital for AOM
Laulajainen-Hongisto et al 2015	Finland	<2 years	Medical record review	ICD-10 (2010) codes H65 (non-suppurative otitis media), H66 (suppurative and unspecified otitis media), H67 (otitis media in diseases classified elsewhere), H70 (mastoiditis and related conditions), and H75 (other disorders of middle ear and mastoid in diseases classified elsewhere)	2003-2012					2003-2012	Frequency of AOM patients hospitalized	14	0.32
Laulajainen-Hongisto et al 2015	Finland	<2 years	Medical record review	ICD-10 (2010) codes H65 (non-suppurative otitis media), H66 (suppurative and unspecified otitis media), H67 (otitis media in diseases classified elsewhere), H70 (mastoiditis and related conditions), and H75 (other disorders of middle ear and mastoid in diseases classified elsewhere)	2003-2012										2003-2012	Streptococcus pneumoniae (Sp)	14	0.43
Laulajainen-Hongisto et al 2015	Finland	<2 years	Medical record review	ICD-10 (2010) codes H65 (non-suppurative otitis media), H66 (suppurative and unspecified otitis media), H67 (otitis media in diseases classified elsewhere), H70 (mastoiditis and related conditions), and H75 (other disorders of middle ear and mastoid in diseases classified elsewhere)	2003-2012										2003-2012	Moraxella catarrhalis (Mc)
Laulajainen-Hongisto et al 2015	Finland	<2 years	Medical record review	ICD-10 (2010) codes H65 (non-suppurative otitis media), H66 (suppurative and unspecified otitis media), H67 (otitis media in diseases classified elsewhere), H70 (mastoiditis and related conditions), and H75 (other disorders of middle ear and mastoid in diseases classified elsewhere)	2003-2012										2003-2012	Staphylococcus aureus (SA)
Hu et al 2020	Germany	<2 years	InGef database	Recurrent AOM was defined as ≥3 episodes in 6 months, or ≥4 episodes in 12 months	2012	numbers of episodes/1000 person-years		35
Hu et al 2020	Germany	<2 years	InGef database	Recurrent AOM was defined as ≥3 episodes in 6 months, or ≥4 episodes in 12 months	2017	numbers of episodes/1000 person-years		27
Hu et al 2020	Germany	2-4 years	InGef database	Recurrent AOM was defined as ≥3 episodes in 6 months, or ≥4 episodes in 12 months	2012	numbers of episodes/1000 person-years		41
Hu et al 2020	Germany	2-4 years	InGef database	Recurrent AOM was defined as ≥3 episodes in 6 months, or ≥4 episodes in 12 months	2017	numbers of episodes/1000 person-years		34
Boonacker et al 2011	Spain	0-10 years	Asensi et al., 2004		NA	per 100,000	360000	60864
Boonacker et al 2011	Sweden	1-2 years	Bergman et al., 2008		NA	per 100,000	95000	44000
Boonacker et al 2011	Netherlands	0-10 years	Bos et al., 2003		NA	per 100,000	202000	22100
Boonacker et al 2011	Netherlands	0-10 years	Bos et al., 2006		NA	per 100,000	202600	37300
Boonacker et al 2011	Germany	1-2 years	Claes and Graf von der Schulenburg, 2003		NA	per 100,000	700000	104856
Boonacker et al 2011	Switzerland	1-2 years	Ess et al., 2003		NA	per 100,000	80000	22500
Boonacker et al 2011	Germany	1-2 years	Lloyd et al., 2008		NA	per 100,000	707200	104856
Boonacker et al 2011	Spain	1-2 years	Navas et al., 2005		NA	per 100,000	60000	106200
Boonacker et al 2011	Finland	1-2 years	Salo et al., 2005		NA	per 100,000	57574	122100
Boonacker et al 2011	Sweden	1-2 years	Silfverdal et al., 2009		NA	per 100,000	105913	63000
Boonacker et al 2011	Norway	1-2 years	Wisloff et al., 2006		NA	per 100,000	55000	23200
Blank et al 2012	Switzerland	<12 months	Federal Office of Public Health Switzerland (FOPH) and Institute for Infectious Diseases (IFIK) Berne, Switzerland	All-cause OM simple	2007	cases per 100,000 person-years	NA	13841
Blank et al 2012	Switzerland	<12 months	Federal Office of Public Health Switzerland (FOPH) and Institute for Infectious Diseases (IFIK) Berne, Switzerland	All-cause OM complex	2007	cases per 100,000 person-years	NA	1538
Blank et al 2012	Switzerland	<12 months	Federal Office of Public Health Switzerland (FOPH) and Institute for Infectious Diseases (IFIK) Berne, Switzerland	All-cause OM all	2007	cases per 100,000 person-years	NA	15379
Blank et al 2012	Switzerland	12-23 months	Federal Office of Public Health Switzerland (FOPH) and Institute for Infectious Diseases (IFIK) Berne, Switzerland	All-cause OM simple	2007	cases per 100,000 person-years	NA	19385
Blank et al 2012	Switzerland	12-23 months	Federal Office of Public Health Switzerland (FOPH) and Institute for Infectious Diseases (IFIK) Berne, Switzerland	All-cause OM complex	2007	cases per 100,000 person-years	NA	2154
Blank et al 2012	Switzerland	12-23 months	Federal Office of Public Health Switzerland (FOPH) and Institute for Infectious Diseases (IFIK) Berne, Switzerland	All-cause OM all	2007	cases per 100,000 person-years	NA	21539
Blank et al 2012	Switzerland	24-35 months	Federal Office of Public Health Switzerland (FOPH) and Institute for Infectious Diseases (IFIK) Berne, Switzerland	All-cause OM simple	2007	cases per 100,000 person-years	NA	13418
Blank et al 2012	Switzerland	24-35 months	Federal Office of Public Health Switzerland (FOPH) and Institute for Infectious Diseases (IFIK) Berne, Switzerland	All-cause OM complex	2007	cases per 100,000 person-years	NA	1491
Blank et al 2012	Switzerland	24-35 months	Federal Office of Public Health Switzerland (FOPH) and Institute for Infectious Diseases (IFIK) Berne, Switzerland	All-cause OM all	2007	cases per 100,000 person-years	NA	14909
Blank et al 2012	Switzerland	36-47 months	Federal Office of Public Health Switzerland (FOPH) and Institute for Infectious Diseases (IFIK) Berne, Switzerland	All-cause OM simple	2007	cases per 100,000 person-years	NA	13322
Blank et al 2012	Switzerland	36-47 months	Federal Office of Public Health Switzerland (FOPH) and Institute for Infectious Diseases (IFIK) Berne, Switzerland	All-cause OM complex	2007	cases per 100,000 person-years	NA	1480
Blank et al 2012	Switzerland	36-47 months	Federal Office of Public Health Switzerland (FOPH) and Institute for Infectious Diseases (IFIK) Berne, Switzerland	All-cause OM all	2007	cases per 100,000 person-years	NA	14802
Blank et al 2012	Switzerland	48-59 months	Federal Office of Public Health Switzerland (FOPH) and Institute for Infectious Diseases (IFIK) Berne, Switzerland	All-cause OM simple	2007	cases per 100,000 person-years	NA	13254
Blank et al 2012	Switzerland	48-59 months	Federal Office of Public Health Switzerland (FOPH) and Institute for Infectious Diseases (IFIK) Berne, Switzerland	All-cause OM complex	2007	cases per 100,000 person-years	NA	1473
Blank et al 2012	Switzerland	48-59 months	Federal Office of Public Health Switzerland (FOPH) and Institute for Infectious Diseases (IFIK) Berne, Switzerland	All-cause OM all	2007	cases per 100,000 person-years	NA	14726
Blank et al 2012	Switzerland	0-5 years								2012	Complex AOM - Hospital admission rate		0.2
Blank et al 2012	Switzerland	0-5 years								2012	Complex AOM - ICU admission rate		0.0275
Strutton et al 2012	Germany	0-2 years	Published literature			per 100,000 persons	107585
Strutton et al 2012	Germany	2-4 years	Published literature			per 100,000 persons	75169.9
Strutton et al 2012	Greece	0-4 years	Published literature	Inpatient OM		per 100,000 persons	17.6
Strutton et al 2012	Netherlands	0-1 years	Published literature	Mild OM		per 100,000 persons	16849
Strutton et al 2012	Netherlands	0-1 years	Published literature	Moderate /Severe OM		per 100,000 persons	8425
Strutton et al 2012	Netherlands	2-4 years	Published literature	Mild OM		per 100,000 persons	8571
Strutton et al 2012	Netherlands	2-4 years	Published literature	Moderate /Severe OM		per 100,000 persons	4286
Klok et al 2013	Denmark	NA	Danish cohort study	AOM, mild	NA	per 100,000		4443–22,333
Klok et al 2013	Denmark	NA	Danish cohort study	AOM, moderate/severe	NA	per 100,000		109–1191
Klok et al 2013	Sweden	NA	Published health economic paper and Gisselsson-Solén et al was used to correct for the impact of PCV7	AOM, mild	NA	per 100,000		3815–19,534
Klok et al 2013	Sweden	NA	Published health economic paper and Gisselsson-Solén et al was used to correct for the impact of PCV7	AOM, moderate/severe	NA	per 100,000		94–1051
Vučina et al 2015	Croatia	1-59 months	Primary care physicians reports	All-cause AOM	2012	Annual incidence per 100,000		23581
Robberstad et al 2011	Norway	<1 year	Stangerup		NA	Annual AOM incidence per child	729	0.22
Robberstad et al 2011	Norway	<1 year	Lundgren		NA	Annual AOM incidence per child	2226	0.29
Robberstad et al 2011	Norway	<1 year	Alho		NA	Annual AOM incidence per child	2512	0.93
Robberstad et al 2011	Norway	<1 year	Joki-Erkkilla		NA	Annual AOM incidence per child	2611	0.43
Robberstad et al 2011	Norway	<1 year	Eskola		NA	Annual AOM incidence per child	831	1.24
Robberstad et al 2011	Norway	<1 year	Weighted average		NA	Annual AOM incidence per child (Weighted average)		0.59
Robberstad et al 2011	Norway	<1 year	Pooled analysis of available studies from the Nordic countries		2004-2005	Annual disease incidence per 100,000		59279
Robberstad et al 2011	Norway	1 year	Stangerup		NA	Annual AOM incidence per child	729	0.23
Robberstad et al 2011	Norway	1 year	Lundgren		NA	Annual AOM incidence per child	2226	0.44
Robberstad et al 2011	Norway	1 year	Alho		NA	Annual AOM incidence per child	2512	0.93
Robberstad et al 2011	Norway	1 year	Joki-Erkkilla		NA	Annual AOM incidence per child	2611	0.63
Robberstad et al 2011	Norway	1 year	Eskola		NA	Annual AOM incidence per child	831	1.24
Robberstad et al 2011	Norway	1 year	Weighted average		NA	Annual AOM incidence per child (Weighted average)		0.69
Robberstad et al 2011	Norway	1 year	Pooled analysis of available studies from the Nordic countries		2004-2005	Annual disease incidence per 100,000		69018
Robberstad et al 2011	Norway	2 years	Stangerup		NA	Annual AOM incidence per child	729	0.22
Robberstad et al 2011	Norway	2 years	Lundgren		NA	Annual AOM incidence per child	2226	0.29
Robberstad et al 2011	Norway	2 years	Joki-Erkkilla		NA	Annual AOM incidence per child	2611	0.38
Robberstad et al 2011	Norway	2 years	Weighted average		NA	Annual AOM incidence per child (Weighted average)		0.32
Robberstad et al 2011	Norway	2 years	Pooled analysis of available studies from the Nordic countries		2004-2005	Annual disease incidence per 100,000		32380
Robberstad et al 2011	Norway	3 years	Stangerup		NA	Annual AOM incidence per child	729	0.25
Robberstad et al 2011	Norway	3 years	Lundgren		NA	Annual AOM incidence per child	2226	0.23
Robberstad et al 2011	Norway	3 years	Joki-Erkkilla		NA	Annual AOM incidence per child	2611	0.39
Robberstad et al 2011	Norway	3 years	Weighted average		NA	Annual AOM incidence per child (Weighted average)		0.31
Robberstad et al 2011	Norway	3 years	Pooled analysis of available studies from the Nordic countries		2004-2005	Annual disease incidence per 100,000		30929
Robberstad et al 2011	Norway	4 years	Stangerup		NA	Annual AOM incidence per child	729	0.24
Robberstad et al 2011	Norway	4 years	Lundgren		NA	Annual AOM incidence per child	2226	0.22
Robberstad et al 2011	Norway	4 years	Joki-Erkkilla		NA	Annual AOM incidence per child	2611	0.4
Robberstad et al 2011	Norway	4 years	Weighted average		NA	Annual AOM incidence per child (Weighted average)		0.31
Robberstad et al 2011	Norway	4 years	Pooled analysis of available studies from the Nordic countries		2004-2005	Annual disease incidence per 100,000		30796
Robberstad et al 2011	Norway	<10 years	Weighted average of European studies (Spain, Eastern Europe, France, and Finland) included in Leibotvitz et al., 2004												NA	Streptococcus pneumoniae (Sp)		0.364
Robberstad et al 2011	Norway	<10 years	Weighted average of European studies (Spain, Eastern Europe, France, and Finland) included in Leibotvitz et al., 2004												NA	NTHi
Ansaldi et al 2020	Italy	<2	Literature		2007-2010	per 100,000 person-years	1492050	19300
Ansaldi et al 2020	Italy	2-4	Literature		2007-2010	per 100,000 person-years	1080898	19700
Pugh et al 2020	Finland	0 to <2 years	Estimated based on adjusting the pre-PCV10 incidence derived from the literature by an assumed PCV10 vaccine efficacy rate of 12%		NA	per 100,000 person-years	111290	90327
Pugh et al 2020	Netherlands	0 to <2 years	The pre-PCV10 incidence of all-cause OM was obtained from 2004–2011 from the Netherlands Information Network of General Practice and adjusted to post-PCV10 incidence based on an assumed PCV10 vaccine efficacy rate of 12%, estimated from a double-blind randomized clinical trial on the effectiveness of PCV10 against AOM based on a 2 + 1 schedule in Finland		NA	per 100,000 person-years	346268	10653
Pugh et al 2020	Finland	0 to <2 years	Ben-Shimol et al, 2016												NA	NTHi
Pugh et al 2020	Finland	0 to <2 years	Ben-Shimol et al, 2016												NA	Moraxella catarrhalis (Mc)
Pugh et al 2020	Finland	0 to <2 years	Assumption												NA	Streptococcus pneumoniae (Sp)	NA	0.2
Pugh et al 2020	Netherlands	0 to <2 years	Ben-Shimol et al, 2016												NA	NTHi
Pugh et al 2020	Netherlands	0 to <2 years	Ben-Shimol et al, 2016												NA	Moraxella catarrhalis (Mc)
Pugh et al 2020	Netherlands	0 to <2 years	Assumption												NA	Streptococcus pneumoniae (Sp)	NA	0.2
Kvaerner et al 2013	Norway	<7 years	Norwegian Patient Registry							1999-2006	Hospitalization incidence per 10,000 children	3338231	22.4	19.5-26.2
Kvaerner et al 2013	Norway	0 years	Norwegian Patient Registry							1999-2006	Hospitalization incidence per 10,000 children		10.3
Kvaerner et al 2013	Norway	1 year	Norwegian Patient Registry							1999-2006	Hospitalization incidence per 10,000 children		52.2
Kvaerner et al 2013	Norway	2 years	Norwegian Patient Registry							1999-2006	Hospitalization incidence per 10,000 children		39.8
Kvaerner et al 2013	Norway	3 years	Norwegian Patient Registry							1999-2006	Hospitalization incidence per 10,000 children		20.5
Kvaerner et al 2013	Norway	4 years	Norwegian Patient Registry							1999-2006	Hospitalization incidence per 10,000 children		14.4
Kvaerner et al 2013	Norway	5 years	Norwegian Patient Registry							1999-2006	Hospitalization incidence per 10,000 children		10.7
Kvaerner et al 2013	Norway	<7 years	Norwegian Patient Registry							1999	Hospitalizations per 100,000		251	236-267
Kvaerner et al 2013	Norway	<7 years	Norwegian Patient Registry							2000	Hospitalizations per 100,000		199	185-212
Kvaerner et al 2013	Norway	<7 years	Norwegian Patient Registry							2001	Hospitalizations per 100,000		195	182-208
Kvaerner et al 2013	Norway	<7 years	Norwegian Patient Registry							2002	Hospitalizations per 100,000		209	196-223
Kvaerner et al 2013	Norway	<7 years	Norwegian Patient Registry							2003	Hospitalizations per 100,000		229	215-244
Kvaerner et al 2013	Norway	<7 years	Norwegian Patient Registry							2004	Hospitalizations per 100,000		239	224-254
Kvaerner et al 2013	Norway	<7 years	Norwegian Patient Registry							2005	Hospitalizations per 100,000		254	238-269
Kvaerner et al 2013	Norway	<7 years	Norwegian Patient Registry							2006	Hospitalizations per 100,000		262	246-277
Fortunato et al 2015	Italy	<5 years	National hospital discharge registry							2001-2005	Hospitalizations per 100,000	2658	100.07
Fortunato et al 2015	Italy	<5 years	National hospital discharge registry							2006-2011	Hospitalizations per 100,000	1703	61.33
Fortunato et al 2015	8 Italian regions which introduced PCV in 2006	<5 years	National hospital discharge registry							2001-2005	Hospitalizations per 100,000	870	90.79
Fortunato et al 2015	8 Italian regions which introduced PCV in 2006	<5 years	National hospital discharge registry							2006-2011	Hospitalizations per 100,000	565	58.94
Edmondson-Jones et al 2021 A	Sweden, Skåne Region	≤5 years	National Patient Registry (NPR, Patient Registret) and the Prescribed Drug Registry (PDR)		1999-2013	Frequency of OM diagnosis	191596	77,962 (41%)												Reported as frequency of AOM cases, not incidence
Edmondson-Jones et al 2021 A	Sweden, Västra Götaland Region	≤5 years	National Patient Registry (NPR, Patient Registret) and the Prescribed Drug Registry (PDR)		1999-2013	Frequency of OM diagnosis	250327	102,490 (41%)												Reported as frequency of AOM cases, not incidence
Sigurdsson et al 2020	Iceland	0-3 years	Children’s Hospital Iceland inpatient registry	ICD-10 discharge diagnosis of H65, H66, H70 or H72						2005-2013	Incidence rate of hospitalization among vaccine non-eligible cohorts (Birth cohorts 2005-2010), per 1,000 person-years	256	2.32
Sigurdsson et al 2020	Iceland	0-3 years	Children’s Hospital Iceland inpatient registry	ICD-10 discharge diagnosis of H65, H66, H70 or H72						2011-2018	Incidence rate of hospitalization among vaccine eligible cohorts (Birth cohorts 2011-2015), per 1,000 person-years	256	1.45
Usonis et al 2016	Estonia	3–71 months	Medical record review		NA	Total number of AOM episodes	250	24												Reported as number of episodes, not incidence
Usonis et al 2016	Estonia	3–71 months	Medical record review		NA	Incidence per 1000 person-years	250	97.7	62.6–145.3
Usonis et al 2016	Estonia	3–71 months	Follow-up period		Jun 2011-Jan 2013	Total number of AOM episodes	249	35		2011-2013	Number of hospitalizations		0							Reported as number of episodes, not incidence
Usonis et al 2016	Estonia	3–71 months	Follow-up period		Jun 2011-Jan 2013	Incidence per 1000 person-years	249	137.8	96.0–191.7
Usonis et al 2016	Lithuania	0–71 months	Medical record review		NA	Total number of AOM episodes	300	58												Reported as number of episodes, not incidence
Usonis et al 2016	Lithuania	0–71 months	Medical record review		NA	Incidence per 1000 person-years	300	225.2	171.0–291.2
Usonis et al 2016	Lithuania	0–71 months	Follow-up period		Jun 2011-Jan 2013	Total number of AOM episodes	299	55		2011-2013	Number of hospitalizations		1							Reported as number of episodes, not incidence
Usonis et al 2016	Lithuania	0–71 months	Follow-up period		Jun 2011-Jan 2013	Incidence per 1000 person-years	299	184	138.6–239.6
Usonis et al 2016	Poland	0–71 months	Medical record review		NA	Total number of AOM episodes	1106	121												Reported as number of episodes, not incidence
Usonis et al 2016	Poland	0–71 months	Medical record review		NA	Incidence per 1000 person-years	1106	130.5	108.3–155.9
Usonis et al 2016	Poland	0–71 months	Follow-up period		Jun 2011-Jan 2013	Total number of AOM episodes	1104	131		2011-2013	Number of hospitalizations		6							Reported as number of episodes, not incidence
Usonis et al 2016	Poland	0–71 months	Follow-up period		Jun 2011-Jan 2013	Incidence per 1000 person-years	1104	115.7	96.7–137.3
Usonis et al 2016	Romania	2–71 months	Medical record review		NA	Total number of AOM episodes	301	34												Reported as number of episodes, not incidence
Usonis et al 2016	Romania	2–71 months	Medical record review		NA	Incidence per 1000 person-years	301	118.7	82.2–165.9
Usonis et al 2016	Romania	2–71 months	Follow-up period		Jun 2011-Jan 2013	Total number of AOM episodes	301	43		2011-2013	Number of hospitalizations		0							Reported as number of episodes, not incidence
Usonis et al 2016	Romania	2–71 months	Follow-up period		Jun 2011-Jan 2013	Incidence per 1000 person-years	301	141.9	102.7–191.1
Usonis et al 2016	Slovenia	1–70 months	Medical record review		NA	Total number of AOM episodes	300	125												Reported as number of episodes, not incidence
Usonis et al 2016	Slovenia	1–70 months	Medical record review		NA	Incidence per 1000 person-years	300	455.3	379.0–542.5
Usonis et al 2016	Slovenia	1–70 months	Follow-up period		Jun 2011-Jan 2013	Total number of AOM episodes	300	105		2011-2013	Number of hospitalizations		1							Reported as number of episodes, not incidence
Usonis et al 2016	Slovenia	1–70 months	Follow-up period		Jun 2011-Jan 2013	Incidence per 1000 person-years	300	340.3	278.3–412.0
Usonis et al 2016	Overall total (Estonia, Lithuania, Poland, Romania, Slovenia)	0-71 months	Medical record review		NA	Total number of AOM episodes	2257	362												Reported as number of episodes, not incidence
Usonis et al 2016	Overall total (Estonia, Lithuania, Poland, Romania, Slovenia)	0-71 months	Medical record review		NA	Incidence per 1000 person-years	2257	181.8	163.5–201.5
Usonis et al 2016	Overall total (Estonia, Lithuania, Poland, Romania, Slovenia)	0-71 months	Follow-up period		Jun 2011-Jan 2013	Total number of AOM episodes	2253	369		2011-2013	Number of hospitalizations		8							Reported as number of episodes, not incidence
Usonis et al 2016	Overall total (Estonia, Lithuania, Poland, Romania, Slovenia)	0-71 months	Follow-up period		Jun 2011-Jan 2013	Incidence per 1000 person-years	2253	160.7	144.7–177.9
Usonis et al 2016	Overall total (Estonia, Lithuania, Poland, Romania, Slovenia)	<1 year	Follow-up period		Jun 2011-Jan 2013	Incidence per 1000 person-years	NA	92.3	59.7–136.2
Usonis et al 2016	Overall total (Estonia, Lithuania, Poland, Romania, Slovenia)	3– < 4 years	Follow-up period		Jun 2011-Jan 2013	Incidence per 1000 person-years	NA	208.9	165.1–260.7
Kuhlmann et al 2017	Germany	<2	Schnabel et al., 2009		NA	per 100,000 individuals		18700
Kuhlmann et al 2017	Germany	2	Schnabel et al., 2009		NA	per 100,000 individuals		31600
Kuhlmann et al 2017	Germany	3	Schnabel et al., 2009		NA	per 100,000 individuals		31700
Kuhlmann et al 2017	Germany	4	Schnabel et al., 2009		NA	per 100,000 individuals		29700
Kuhlmann et al 2017	Germany	5	Schnabel et al., 2009		NA	per 100,000 individuals		31300
Kuhlmann et al 2017	Germany	0-10 years	German DRG 2013							NA	Rate of hospitalization among AOM cases	NA	0.005
Castiglia et al 2017	Italy	<1 year	Marchisio et al., 2012 + Ansaldi et al., 2008		NA	per 100,000		16482.1		2014	per 100,000		288
Castiglia et al 2017	Italy	1 year	Marchisio et al., 2012 + Ansaldi et al., 2008		NA	per 100,000		22517.9		2014	per 100,000		288
Castiglia et al 2017	Italy	2 years	Marchisio et al., 2012 + Ansaldi et al., 2008		NA	per 100,000		18455.4		2014	per 100,000		133.1
Castiglia et al 2017	Italy	3 years	Marchisio et al., 2012 + Ansaldi et al., 2008		NA	per 100,000		25767.9		2014	per 100,000		185.9
Castiglia et al 2017	Italy	4 years	Marchisio et al., 2012 + Ansaldi et al., 2008		NA	per 100,000		19267.9		2014	per 100,000		139
Castiglia et al 2017	Italy	0 - 4 years	Camilli et al., 2015												NA	Streptococcus pneumoniae (Sp)	NA	0.32
Castiglia et al 2017	Italy	0 - 4 years	Camilli et al., 2015												NA	NTHi
Delgleize et al 2016	UK	NA	Leibovitz et al., 2004												NA	Streptococcus pneumoniae (Sp)	NA	0.359
Delgleize et al 2016	UK	NA	Leibovitz et al., 2004												NA	NTHi
Delgleize et al 2016	UK	NA	Leibovitz et al., 2004												NA	Other causative agents
Delgleize et al 2016	UK	<1 year	AOM (HES database [primary diagnosis]) [3], TTP (HES Main procedures and interventions)	ICD-9 codes 381.0—acute non-suppurative OM, 382.0—acute suppurative OM and 382.9—unspecified OM	2013-2014	GP consultation rate (episodes per 100,000)		9790.8												Incidence of GP consultations, not incidence of AOM
Delgleize et al 2016	UK	1 year	AOM (HES database [primary diagnosis]) [3], TTP (HES Main procedures and interventions)	ICD-9 codes 381.0—acute non-suppurative OM, 382.0—acute suppurative OM and 382.9—unspecified OM	2013-2014	GP consultation rate (episodes per 100,000)		11721.8												Incidence of GP consultations, not incidence of AOM
Delgleize et al 2016	UK	2 years	AOM (HES database [primary diagnosis]) [3], TTP (HES Main procedures and interventions)	ICD-9 codes 381.0—acute non-suppurative OM, 382.0—acute suppurative OM and 382.9—unspecified OM	2013-2014	GP consultation rate (episodes per 100,000)		11721.8												Incidence of GP consultations, not incidence of AOM
Delgleize et al 2016	UK	3 years	AOM (HES database [primary diagnosis]) [3], TTP (HES Main procedures and interventions)	ICD-9 codes 381.0—acute non-suppurative OM, 382.0—acute suppurative OM and 382.9—unspecified OM	2013-2014	GP consultation rate (episodes per 100,000)		11721.8												Incidence of GP consultations, not incidence of AOM
Delgleize et al 2016	UK	4 years	AOM (HES database [primary diagnosis]) [3], TTP (HES Main procedures and interventions)	ICD-9 codes 381.0—acute non-suppurative OM, 382.0—acute suppurative OM and 382.9—unspecified OM	2013-2014	GP consultation rate (episodes per 100,000)		11721.8												Incidence of GP consultations, not incidence of AOM
Chen et al 2019	Europe	Younger than 5 years	NA	Not specified	NA	Estimate of AOM cases		14500000												1) Time interval of 1 year (Dates not specified); 2) Reported as estimate of total number of AOM cases, not incidence
Martinelli et al 2014	Italy	0-60 months	Proportion of Population Vaccinated from immunization registries and detected cases through a laboratory-confirmed surveillance among hospitalized children	ICD-9 CM codes 382.xx.						2001-2005	per 100,000	419.6	204.8
Martinelli et al 2014	Italy	0-60 months	Proportion of Population Vaccinated from immunization registries and detected cases through a laboratory-confirmed surveillance among hospitalized children	ICD-9 CM codes 382.xx.						2006-2011	per 100,000	298.5	154.7
Barbieri et al 2020	Italy, Veneto region	2-4 years	Pedianet (pediatric primary healthcare database)		2010	per 1,000 person-years		119
Barbieri et al 2020	Italy, Veneto region	2-4 years	Pedianet (pediatric primary healthcare database)		2017	per 1,000 person-years		129
Prins-Van Ginkel et al 2017	Netherland, Utrecht	0-1 years	WHISTLER (prospective birth-cohort study)		Oct 2007-Dec 2012	per 1,000 child-years	1056	569	523-618
Laulajainen-Hongisto et al 2014	Finland	0-16 years (Mean age: 5.0 years; median: 4 years)	Medical record review	ICD-10 (2010) codes H65 (non-suppurative otitis media), H66 (suppurative and unspecified otitis media), H67 (otitis media in diseases classified elsewhere), H70 (mastoiditis and related conditions), and H75 (other disorders of middle ear and mastoid in diseases classified elsewhere)											2003-2012	Streptococcus pneumoniae (Sp)	56	0.38
Laulajainen-Hongisto et al 2014	Finland	0-16 years (Mean age: 5.0 years; median: 4 years)	Medical record review	ICD-10 (2010) codes H65 (non-suppurative otitis media), H66 (suppurative and unspecified otitis media), H67 (otitis media in diseases classified elsewhere), H70 (mastoiditis and related conditions), and H75 (other disorders of middle ear and mastoid in diseases classified elsewhere)											2003-2012	Streptococcus pyogenes
Laulajainen-Hongisto et al 2014	Finland	0-16 years (Mean age: 5.0 years; median: 4 years)	Medical record review	ICD-10 (2010) codes H65 (non-suppurative otitis media), H66 (suppurative and unspecified otitis media), H67 (otitis media in diseases classified elsewhere), H70 (mastoiditis and related conditions), and H75 (other disorders of middle ear and mastoid in diseases classified elsewhere)											2003-2012	Pseudomonas aeruginosa
Laulajainen-Hongisto et al 2014	Finland	0-16 years (Mean age: 5.0 years; median: 4 years)	Medical record review	ICD-10 (2010) codes H65 (non-suppurative otitis media), H66 (suppurative and unspecified otitis media), H67 (otitis media in diseases classified elsewhere), H70 (mastoiditis and related conditions), and H75 (other disorders of middle ear and mastoid in diseases classified elsewhere)											2003-2012	Haemophilus influenzae (Hi)
Laulajainen-Hongisto et al 2014	Finland	0-16 years (Mean age: 5.0 years; median: 4 years)	Medical record review	ICD-10 (2010) codes H65 (non-suppurative otitis media), H66 (suppurative and unspecified otitis media), H67 (otitis media in diseases classified elsewhere), H70 (mastoiditis and related conditions), and H75 (other disorders of middle ear and mastoid in diseases classified elsewhere)											2003-2012	Staphylococcus aureus (SA)
Monasta et al 2012	Europe Central	0-11 months	Literature review		2005	Cases	1187026	302138	Min: 293989 Max: 310287											Reported as number of cases, not incidence
Monasta et al 2012	Europe Central	1-4 years	Literature review		2005	Cases	4659682	1417782	Min: 1385793 Max: 1449771											Reported as number of cases, not incidence
Monasta et al 2012	Europe Central	0-11 months	Literature review		2005	new episodes per 100 people per year	1187026	25.45	Min: 24.77 Max: 26.14
Monasta et al 2012	Europe Central	1-4 years	Literature review		2005	new episodes per 100 people per year	4659682	30.43	Min: 29.74 Max: 31.11
Monasta et al 2012	Europe Eastern	0-11 months	Literature review		2005	Cases	2204620	615903	Min: 600768 Max: 631038											Reported as number of cases, not incidence
Monasta et al 2012	Europe Eastern	1-4 years	Literature review		2005	Cases	7836364	2685437	Min: 2631640 Max: 2739234											Reported as number of cases, not incidence
Monasta et al 2012	Europe Eastern	0-11 months	Literature review		2005	new episodes per 100 people per year	2204620	27.94	Min: 27.25 Max: 28.62
Monasta et al 2012	Europe Eastern	1-4 years	Literature review		2005	new episodes per 100 people per year	7836364	34.27	Min: 33.58 Max: 34.96
Monasta et al 2012	Europe Western	0-11 months	Literature review		2005	Cases	4387085	1596834	Min: 1584680 Max: 1608224											Reported as number of cases, not incidence
Monasta et al 2012	Europe Western	1-4 years	Literature review		2005	Cases	17321052	8332681	Min: 8256629 Max: 8408733											Reported as number of cases, not incidence
Monasta et al 2012	Europe Western	0-11 months	Literature review		2005	new episodes per 100 people per year	4387085	36.4	Min: 36.12 Max: 36.66
Monasta et al 2012	Europe Western	1-4 years	Literature review		2005	new episodes per 100 people per year	17321052	48.11	Min: 47.67 Max: 48.55
Uitti et al 2015	Finland	6-35 months	Symptoms questionnaires		2006-2008	Proportion of children who had AOM	426	0.47												Reported as frequency of AOM cases, not incidence
Ouldali et al 2018	France	<2 years	Prospective cohort												Nov 2006-Mar 2017	Streptococcus pneumoniae (Sp)	9957	5566 (56%)
Ouldali et al 2018	France	<2 years	Prospective cohort												Nov 2006-Mar 2017	Haemophilus influenzae (Hi)
Ouldali et al 2018	France	<2 years	Prospective cohort												Nov 2006-Mar 2017	Moraxella catarrhalis (Mc)
Górska-Kot et al 2019	Poland	<60 months	MEF cultures												2010-2016	Streptococcus pneumoniae (Sp)	407	0.5
Górska-Kot et al 2019	Poland	<60 months	MEF cultures												2010-2016	NTHi
Górska-Kot et al 2019	Poland	<60 months	MEF cultures												2010-2016	Streptococcus pyogenes
Górska-Kot et al 2019	Poland	<60 months	MEF cultures												2010-2016	Moraxella catarrhalis (Mc)
Magnus et al 2012	Norway	12-18 months	MoBa (Prospective pregnancy cohort)		NA	Frequency of AOM cases	36337	8,154 (22.44%)												1) Children born before 2006; 2) Reported as frequency of AOM cases, not incidence
Magnus et al 2012	Norway	12-18 months	MoBa (Prospective pregnancy cohort)		NA	Frequency of AOM cases	20092	4,251 (21.16%)												1) Children born before 2006; 2) Reported as frequency of AOM cases, not incidence
Magnus et al 2012	Norway	12-18 months	MoBa (Prospective pregnancy cohort)		NA	Frequency of AOM cases	1605	313 (19.50%)												1) Children born in 2008 and later; 2) Reported as frequency of AOM cases, not incidence
Magnus et al 2012	Norway	>18 and ≤36 months	MoBa (Prospective pregnancy cohort)		NA	Frequency of AOM cases	25948	11,248 (43.35%)												1) Children born before 2006; 2) Reported as frequency of AOM cases, not incidence
Magnus et al 2012	Norway	>18 and ≤36 months	MoBa (Prospective pregnancy cohort)		NA	Frequency of AOM cases	15320	6,281 (41.0%)												1) Children born in 2006 and 2007; 2) Reported as frequency of AOM cases, not incidence
Magnus et al 2012	Norway	>18 and ≤36 months	MoBa (Prospective pregnancy cohort)		NA	Frequency of AOM cases	1189	496 (41.72)%												1) Children born in 2008 and later; 2) Reported as frequency of AOM cases, not incidence
Eythorsson et al 2018	Iceland	<4 years	Children's Hospital Iceland database	ICD10: (H65) or suppurtive and unspecified otitis media (H66) extracted from the Children’s Hospital’s electronic medical records.	2008	Visits per 1,000 person-years	936	69												Incidence of visits, not incidence of AOM
Eythorsson et al 2018	Iceland	<4 years	Children's Hospital Iceland database	ICD10: (H65) or suppurtive and unspecified otitis media (H66) extracted from the Children’s Hospital’s electronic medical records.	2009	Visits per 1,000 person-years	1012	72												Incidence of visits, not incidence of AOM
Eythorsson et al 2018	Iceland	<4 years	Children's Hospital Iceland database	ICD10: (H65) or suppurtive and unspecified otitis media (H66) extracted from the Children’s Hospital’s electronic medical records.	2010	Visits per 1,000 person-years	925	64.2												Incidence of visits, not incidence of AOM
Eythorsson et al 2018	Iceland	<4 years	Children's Hospital Iceland database	ICD10: (H65) or suppurtive and unspecified otitis media (H66) extracted from the Children’s Hospital’s electronic medical records.	2011	Visits per 1,000 person-years	890	60.8												Incidence of visits, not incidence of AOM
Eythorsson et al 2018	Iceland	<4 years	Children's Hospital Iceland database	ICD10: (H65) or suppurtive and unspecified otitis media (H66) extracted from the Children’s Hospital’s electronic medical records.	2012	Visits per 1,000 person-years	830	58.4												Incidence of visits, not incidence of AOM
Eythorsson et al 2018	Iceland	<4 years	Children's Hospital Iceland database	ICD10: (H65) or suppurtive and unspecified otitis media (H66) extracted from the Children’s Hospital’s electronic medical records.	2013	Visits per 1,000 person-years	772	55.2												Incidence of visits, not incidence of AOM
Eythorsson et al 2018	Iceland	<4 years	Children's Hospital Iceland database	ICD10: (H65) or suppurtive and unspecified otitis media (H66) extracted from the Children’s Hospital’s electronic medical records.	2014	Visits per 1,000 person-years	708	52												Incidence of visits, not incidence of AOM
Eythorsson et al 2018	Iceland	<4 years	Children's Hospital Iceland database	ICD10: (H65) or suppurtive and unspecified otitis media (H66) extracted from the Children’s Hospital’s electronic medical records.	2015	Visits per 1,000 person-years	731	55.1												Incidence of visits, not incidence of AOM
Eythorsson et al 2018	Iceland	<4 years	Children's Hospital Iceland database	ICD10: (H65) or suppurtive and unspecified otitis media (H66) extracted from the Children’s Hospital’s electronic medical records.	2008-2011	Visits per 1,000 person-years		47.5												1) Pre PHiD-CV10 period; 2) Incidence of visits, not incidence of AOM
Eythorsson et al 2018	Iceland	<4 years	Children's Hospital Iceland database	ICD10: (H65) or suppurtive and unspecified otitis media (H66) extracted from the Children’s Hospital’s electronic medical records.	2012-2015	Visits per 1,000 person-years		33.9												1) Post PHiD-CV10 period; 2) Incidence of visits, not incidence of AOM
Sigurdsson et al 2015	Iceland	<1 year	Children's Hospital Iceland database	ICD10: H66	2008-2010	Cases per 10,000 children each year	867	910												Pre PHiD-CV10/PCV-10 period
Sigurdsson et al 2015	Iceland	1 to <2 years	Children's Hospital Iceland database	ICD10: H66	2008-2010	Cases per 10,000 children each year	1290	1426												Pre PHiD-CV10/PCV-10 period
Sigurdsson et al 2015	Iceland	2 to <3 years	Children's Hospital Iceland database	ICD10: H66	2008-2010	Cases per 10,000 children each year	322	371												Pre PHiD-CV10/PCV-10 period
Sigurdsson et al 2015	Iceland	3 to <7 years	Children's Hospital Iceland database	ICD10: H66	2008-2010	Cases per 10,000 children each year	194	60												Pre PHiD-CV10/PCV-10 period
Sigurdsson et al 2015	Iceland	<1 year	Children's Hospital Iceland database	ICD10: H66	2011-2013	Cases per 10,000 children each year	895	980												Post PHiD-CV10/PCV-10 period
Sigurdsson et al 2015	Iceland	1 to <2 years	Children's Hospital Iceland database	ICD10: H66	2011-2013	Cases per 10,000 children each year	992	1058												Post PHiD-CV10/PCV-10 period
Sigurdsson et al 2015	Iceland	2 to <3 years	Children's Hospital Iceland database	ICD10: H66	2011-2013	Cases per 10,000 children each year	300	315												Post PHiD-CV10/PCV-10 period
Sigurdsson et al 2015	Iceland	3 to <7 years	Children's Hospital Iceland database	ICD10: H66	2011-2013	Cases per 10,000 children each year	221	63												Post PHiD-CV10/PCV-10 period
Sigurdsson et al 2015	Iceland	3 months - 2 years, born 2008-2010 (Non-vaccine eligible cohort)	Children's Hospital Iceland database	ICD10: H66	NA	Cases per 10,000 children each year	NA	1198
Sigurdsson et al 2015	Iceland	3 months - 2 years, born 2011 (Vaccine eligible cohort)	Children's Hospital Iceland database	ICD10: H66	NA	Cases per 10,000 children each year	NA	915
Radzikowski et al 2011	Poland	1 - 18 months	NP cultures of children with AOM												NA	Streptococcus pneumoniae (Sp)	69	33 (47.9%)
Radzikowski et al 2011	Poland	1 - 18 months	NP cultures of children with AOM												NA	Haemophilus influenzae (Hi)
Radzikowski et al 2011	Poland	1 - 18 months	NP cultures of children with AOM												NA	Moraxella catarrhalis (Mc)
Radzikowski et al 2011	Poland	1 - 18 months	NP cultures of children with AOM												NA	Streptococcus pyogenes
Radzikowski et al 2011	Poland	1 - 18 months	MEF cultures of children with AOM												NA	Streptococcus pneumoniae (Sp)	48	28 (58.3%)
Radzikowski et al 2011	Poland	1 - 18 months	MEF cultures of children with AOM												NA	Haemophilus influenzae (Hi)
Radzikowski et al 2011	Poland	1 - 18 months	MEF cultures of children with AOM												NA	Moraxella catarrhalis (Mc)
Fortanier et al 2019	Netherlands	0 - 4 years	Electronic health records		2004-2015	Proportion of children experiencing one or more AOM episodes	18237	6967 (38%)												Reported as frequency of AOM cases, not incidence
Fortanier et al 2019	Netherlands	0 - 4 years, born January 2004 to March 2006 (no-PCV)	Electronic health records		2004-2015	Proportion of children experiencing one or more AOM episodes		0.472												Reported as frequency of AOM cases, not incidence
Fortanier et al 2019	Netherlands	0 - 4 years, born April 2006 to February 2011 (PCV7)	Electronic health records		2004-2015	Proportion of children experiencing one or more AOM episodes		0.464												Reported as frequency of AOM cases, not incidence
Fortanier et al 2019	Netherlands	0 - 4 years, born March 2011 to December 2015 (PCV10)	Electronic health records		2004-2015	Proportion of children experiencing one or more AOM episodes		0.251												Reported as frequency of AOM cases, not incidence
Besednjak-Kocijancic et al 2017	Slovenia	0-1 years, exclusively breastfed for 4–6 months	Children followed up by the same paediatrician		NA	Frequency of AOM episodes	194	0.262												Reported as frequency of AOM cases, not incidence
Besednjak-Kocijancic et al 2017	Slovenia	0-1 years, breastfed with addition of Lactobacillus reuteri from fourth week of life for 12 weeks	Children followed up by the same paediatrician		NA	Frequency of AOM episodes	114	0.096												Reported as frequency of AOM cases, not incidence
Besednjak-Kocijancic et al 2017	Slovenia	0-1 years	Children followed up by the same paediatrician		NA	Frequency of AOM episodes	308	0.201												Reported as frequency of AOM cases, not incidence
Besednjak-Kocijancic et al 2017	Slovenia	0-3 years, exclusively breastfed for 4–6 months	Children followed up by the same paediatrician
Besednjak-Kocijancic et al 2017	Slovenia	0-3 years, breastfed with addition of Lactobacillus reuteri from fourth week of life for 12 weeks	Children followed up by the same paediatrician
Besednjak-Kocijancic et al 2017	Slovenia	0-3 years	Children followed up by the same paediatrician
Uijen et al 2011	Netherlands	0-4 years	Electronic medical records from the Netherlands Information Network of General Practice (LINH)	ICPC code H71	2002-2008	per 1,000 children per year	Approx 16240 per year	150
Ochoa-Gondar et al 2015	Spain, Southern Catalonia	< 24 months	Medical record review		01 Jan 2007-31 Dec 2013	Number of pneumococcal AOM cases	7883	36												Incidence of pneumococcal AOM cases, not general AOM
Ochoa-Gondar et al 2015	Spain, Southern Catalonia	< 24 months	Medical record review		01 Jan 2007-30 Jun 2010	Number of pneumococcal AOM cases	7883	12												1) Before PCV7/PCV13 replacement; 2) Incidence of pneumococcal AOM cases, not general AOM
Ochoa-Gondar et al 2015	Spain, Southern Catalonia	< 24 months	Medical record review		30 Jun 2010-31 Dec 2013	Number of pneumococcal AOM cases	7883	24												1) After PCV7/PCV13 replacement; 2) Incidence of pneumococcal AOM cases, not general AOM
Ochoa-Gondar et al 2015	Spain, Southern Catalonia	< 2 years	Medical record review		01 Jan 2007-31 Dec 2013	Pneumococcal AOM cases per 100,000 person-years	7883	65.2	45.4–90.6											Incidence of pneumococcal AOM cases, not general AOM
Ochoa-Gondar et al 2015	Spain, Southern Catalonia	24-59 months	Medical record review		01 Jan 2007-31 Dec 2013	Number of pneumococcal AOM cases	11830	26												Incidence of pneumococcal AOM cases, not general AOM
Ochoa-Gondar et al 2015	Spain, Southern Catalonia	24-59 months	Medical record review		01 Jan 2007-30 Jun 2010	Number of pneumococcal AOM cases	11830	13												1) Before PCV7/PCV13 replacement; 2) Incidence of pneumococcal AOM cases, not general AOM
Ochoa-Gondar et al 2015	Spain, Southern Catalonia	24-59 months	Medical record review		30 Jun 2010-31 Dec 2013	Number of pneumococcal AOM cases	11830	13												1) After PCV7/PCV13 replacement; 2) Incidence of pneumococcal AOM cases, not general AOM
Ochoa-Gondar et al 2015	Spain, Southern Catalonia	2 - 4 years	Medical record review		01 Jan 2007-31 Dec 2013	Pneumococcal AOM cases per 100,000 person-years	11830	31.4	20.5–46.2											Incidence of pneumococcal AOM cases, not general AOM
del Castillo-Aguas et al 2017	Spain, Andalusia and Basque Country	<6 months, Attended childcare centre	Electronic medical records and interviews with the parents		2009-2010	Mean number of AOM cases	53	0.07	SD: 0.26											Reported as number of AOM cases, not incidence
del Castillo-Aguas et al 2017	Spain, Andalusia and Basque Country	<6 months, Did not attend childcare centre	Electronic medical records and interviews with the parents		2009-2010	Mean number of AOM cases	392	0.06	SD: 0.29											Reported as number of AOM cases, not incidence
del Castillo-Aguas et al 2017	Spain, Andalusia and Basque Country	6–12 months, Attended childcare centre	Electronic medical records and interviews with the parents		2009-2010	Mean number of AOM cases	128	0.51	SD: 0.76											Reported as number of AOM cases, not incidence
del Castillo-Aguas et al 2017	Spain, Andalusia and Basque Country	6–12 months, Did not attend childcare centre	Electronic medical records and interviews with the parents		2009-2010	Mean number of AOM cases	315	0.2	SD: 0.48											Reported as number of AOM cases, not incidence
del Castillo-Aguas et al 2017	Spain, Andalusia and Basque Country	12–18 months, Attended childcare centre	Electronic medical records and interviews with the parents		2009-2010	Mean number of AOM cases	216	0.53	SD: 0.91											Reported as number of AOM cases, not incidence
del Castillo-Aguas et al 2017	Spain, Andalusia and Basque Country	12–18 months, Did not attend childcare centre	Electronic medical records and interviews with the parents		2009-2010	Mean number of AOM cases	219	0.23	SD: 0.5											Reported as number of AOM cases, not incidence
del Castillo-Aguas et al 2017	Spain, Andalusia and Basque Country	18–24 months, Attended childcare centre	Electronic medical records and interviews with the parents		2009-2010	Mean number of AOM cases	239	0.38	SD: 0.64											Reported as number of AOM cases, not incidence
del Castillo-Aguas et al 2017	Spain, Andalusia and Basque Country	18–24 months, Did not attend childcare centre	Electronic medical records and interviews with the parents		2009-2010	Mean number of AOM cases	180	0.2	SD: 0.51											Reported as number of AOM cases, not incidence
Simões et al 2019	Portugal	2 - 6 years (Mean age: 31 months)	Otorrhea (OT) swabs												Dec 2013-Apr 2016	Streptococcus pneumoniae (Sp)	151	71 (47%)
Simões et al 2019	Portugal	2 - 6 years (Mean age: 31 months)	Otorrhea (OT) swabs												Dec 2013-Apr 2016	Haemophilus influenzae (Hi)
Simões et al 2019	Portugal	2 - 6 years (Mean age: 31 months)	Otorrhea (OT) swabs												Dec 2013-Apr 2016	Moraxella catarrhalis (Mc)
Simões et al 2019	Portugal	2 - 6 years (Mean age: 31 months)	Otorrhea (OT) swabs												Dec 2013-Apr 2016	Staphylococcus aureus (SA)
Simões et al 2019	Portugal	2 - 6 years (Mean age: 31 months)	Otorrhea (OT) swabs												Dec 2013-Apr 2016	Streptococcus pyogenes
Simões et al 2019	Portugal	2 - 6 years (Mean age: 31 months)	Nasopharynx (NP) swabs												Dec 2013-Apr 2016	Streptococcus pneumoniae (Sp)	151	0.83		Frequency of pathogens present in NP when they were also present in OT
Simões et al 2019	Portugal	2 - 6 years (Mean age: 31 months)	Nasopharynx (NP) swabs												Dec 2013-Apr 2016	Haemophilus influenzae (Hi)				Frequency of pathogens present in NP when they were also present in OT
Simões et al 2019	Portugal	2 - 6 years (Mean age: 31 months)	Nasopharynx (NP) swabs												Dec 2013-Apr 2016	Moraxella catarrhalis (Mc)				Frequency of pathogens present in NP when they were also present in OT
Simões et al 2019	Portugal	2 - 6 years (Mean age: 31 months)	Nasopharynx (NP) swabs												Dec 2013-Apr 2016	Staphylococcus aureus (SA)				Frequency of pathogens present in NP when they were also present in OT
Simões et al 2019	Portugal	2 - 6 years (Mean age: 31 months)	Nasopharynx (NP) swabs												Dec 2013-Apr 2016	Streptococcus pyogenes				Frequency of pathogens present in NP when they were also present in OT
Jinhage et al 2021	Sweden, Skåne Region	0 - 2 years	Nasopharyngeal cultures												01 Jan 2017-31 Dec 2018	Streptococcus pneumoniae (Sp)	684	110
Jinhage et al 2021	Sweden, Skåne Region	0 - 2 years	Nasopharyngeal cultures												01 Jan 2017-31 Dec 2018	Haemophilus influenzae (Hi)
Jinhage et al 2021	Sweden, Skåne Region	0 - 2 years	Nasopharyngeal cultures												01 Jan 2017-31 Dec 2018	Moraxella catarrhalis (Mc)
Jinhage et al 2021	Sweden, Skåne Region	0 - 2 years	Nasopharyngeal cultures												01 Jan 2017-31 Dec 2018	Streptococcus pyogenes
Jinhage et al 2021	Sweden, Skåne Region	3 - 6 years	Nasopharyngeal cultures												01 Jan 2017-31 Dec 2018	Streptococcus pneumoniae (Sp)	191	20
Jinhage et al 2021	Sweden, Skåne Region	3 - 6 years	Nasopharyngeal cultures												01 Jan 2017-31 Dec 2018	Haemophilus influenzae (Hi)
Jinhage et al 2021	Sweden, Skåne Region	3 - 6 years	Nasopharyngeal cultures												01 Jan 2017-31 Dec 2018	Moraxella catarrhalis (Mc)
Jinhage et al 2021	Sweden, Skåne Region	3 - 6 years	Nasopharyngeal cultures												01 Jan 2017-31 Dec 2018	Streptococcus pyogenes
Wouters et al 2018	Belgium	6 - 30 months	Nasopharyngeal cultures		2016-2018	AOM samples out of all collected samples	39	856												Reported as number of AOM cases, not incidence
Wouters et al 2018	Belgium, Wallonia	6–12 months	Nasopharyngeal cultures		2016-2018	Frequency of AOM samples in 6–12 months age group	27	0.407												Reported as frequency of AOM cases, not incidence
Wouters et al 2018	Belgium, Wallonia	12–24 months	Nasopharyngeal cultures		2016-2018	Frequency of AOM samples in 12–24 months age group	27	0.444												Reported as frequency of AOM cases, not incidence
Wouters et al 2018	Belgium, Wallonia	24–31 months	Nasopharyngeal cultures		2016-2018	Frequency of AOM samples in 24–31 months age group	27	0.148												Reported as frequency of AOM cases, not incidence
Wouters et al 2018	Belgium, Flanders	6–12 months	Nasopharyngeal cultures		2016-2018	Frequency of AOM samples in 6–12 months age group	8	0												Reported as frequency of AOM cases, not incidence
Wouters et al 2018	Belgium, Flanders	12–24 months	Nasopharyngeal cultures		2016-2018	Frequency of AOM samples in 12–24 months age group	8	0.875												Reported as frequency of AOM cases, not incidence
Wouters et al 2018	Belgium, Flanders	24–31 months	Nasopharyngeal cultures		2016-2018	Frequency of AOM samples in 24–31 months age group	8	0.125												Reported as frequency of AOM cases, not incidence
Wouters et al 2018	Belgium, Brussels	6–12 months	Nasopharyngeal cultures		2016-2018	Frequency of AOM samples in 6–12 months age group	4	0												Reported as frequency of AOM cases, not incidence
Wouters et al 2018	Belgium, Brussels	12–24 months	Nasopharyngeal cultures		2016-2018	Frequency of AOM samples in 12–24 months age group	4	0.5												Reported as frequency of AOM cases, not incidence
Wouters et al 2018	Belgium, Brussels	24–31 months	Nasopharyngeal cultures		2016-2018	Frequency of AOM samples in 24–31 months age group	4	0.5												Reported as frequency of AOM cases, not incidence
Wouters et al 2018	Belgium	6–12 months	Nasopharyngeal cultures		2016-2018	Frequency of AOM samples in 6–12 months age group	39	0.282												Reported as frequency of AOM cases, not incidence
Wouters et al 2018	Belgium	12–24 months	Nasopharyngeal cultures		2016-2018	Frequency of AOM samples in 12–24 months age group	39	0.538												Reported as frequency of AOM cases, not incidence
Wouters et al 2018	Belgium	24–31 months	Nasopharyngeal cultures		2016-2018	Frequency of AOM samples in 24–31 months age group	39	0.179												Reported as frequency of AOM cases, not incidence
Wouters et al 2018	Belgium, Wallonia	6 - 30 months	Nasopharyngeal cultures												2016-2018	Streptococcus pneumoniae (Sp)	27	19 (70.4%)
Wouters et al 2018	Belgium, Flanders	6 - 30 months	Nasopharyngeal cultures												2016-2018	Streptococcus pneumoniae (Sp)	8	5 (62.5%)
Wouters et al 2018	Belgium, Brussels	6 - 30 months	Nasopharyngeal cultures												2016-2018	Streptococcus pneumoniae (Sp)	4	3 (75.0%)
Wouters et al 2018	Belgium	6 - 30 months	Nasopharyngeal cultures												2016-2018	Streptococcus pneumoniae (Sp)	39	27 (69.2%)
Sillanpää et al 2017	Finland	5 - 42 months	MEF												Sep 2010-Dec 2011	Streptococcus pneumoniae (Sp)	90	28 (31%)
Sillanpää et al 2017	Finland	5 - 42 months	MEF												Sep 2010-Dec 2011	Haemophilus influenzae (Hi)
Sillanpää et al 2017	Finland	5 - 42 months	MEF												Sep 2010-Dec 2011	Moraxella catarrhalis (Mc)
Sillanpää et al 2017	Finland	5 - 42 months	MEF												Sep 2010-Dec 2011	Staphylococcus spp.
Sillanpää et al 2017	Finland	5 - 42 months	MEF												Sep 2010-Dec 2011	Turicella otitidis
Sillanpää et al 2017	Finland	5 - 42 months	MEF												Sep 2010-Dec 2011	Alloiococcus otitidis
Sillanpää et al 2017	Finland	5 - 42 months	MEF												Sep 2010-Dec 2011	No clear bacterial finding
Fortanier et al 2015	Netherlands	0 - 12 months	WHISTLER (prospective birth-cohort study)	ICPC H71; otitis media-related diagnoses [e.g. earache (H01), ear discharge (H04), otitis media with effusion (H72), chronic otitis media (H74)],	2008-2014	Frequency of children that experienced at least 1 AOM episode	1260	397 (32%)												Reported as frequency of AOM cases, not incidence
Fortanier et al 2015	Netherlands	6 - 12 months	WHISTLER (prospective birth-cohort study)	ICPC H71; otitis media-related diagnoses [e.g. earache (H01), ear discharge (H04), otitis media with effusion (H72), chronic otitis media (H74)],	2008-2014	AOM symptom episodes per 1,000 child-years	1260	624	577 - 674
Fortanier et al 2015	Netherlands	0 - 5 months	WHISTLER (prospective birth-cohort study)	ICPC H71; otitis media-related diagnoses [e.g. earache (H01), ear discharge (H04), otitis media with effusion (H72), chronic otitis media (H74)],	2008-2014	Frequency of AOM symptom episodes	642	56												Reported as frequency of AOM cases, not incidence
Fortanier et al 2015	Netherlands	6 - 12 months	WHISTLER (prospective birth-cohort study)	ICPC H71; otitis media-related diagnoses [e.g. earache (H01), ear discharge (H04), otitis media with effusion (H72), chronic otitis media (H74)],	2008-2014	Frequency of AOM symptom episodes	642	586 (91%)												Reported as frequency of AOM cases, not incidence
Fortanier et al 2015	Netherlands	0 - 12 months	WHISTLER (prospective birth-cohort study)	ICPC H71; otitis media-related diagnoses [e.g. earache (H01), ear discharge (H04), otitis media with effusion (H72), chronic otitis media (H74)],	2008-2014	Frequency of GP-diagnosed episodes	642	142												Reported as frequency of AOM cases, not incidence
Fortanier et al 2015	Netherlands	0 - 5 months	WHISTLER (prospective birth-cohort study)	ICPC H71; otitis media-related diagnoses [e.g. earache (H01), ear discharge (H04), otitis media with effusion (H72), chronic otitis media (H74)],	2008-2014	Frequency of GP-diagnosed episodes	142	14												Reported as frequency of AOM cases, not incidence
Fortanier et al 2015	Netherlands	6 - 12 months	WHISTLER (prospective birth-cohort study)	ICPC H71; otitis media-related diagnoses [e.g. earache (H01), ear discharge (H04), otitis media with effusion (H72), chronic otitis media (H74)],	2008-2014	Frequency of GP-diagnosed episodes	142	127												Reported as frequency of AOM cases, not incidence
Marchisio et al 2012	Italy	0 - 6 years	Pedianet (pediatric primary healthcare database)	ICD-9: 380 to 389	2003	per 100 person-years	49782	19.7	19.3-20.2											Separate incidence rates for single and recurrent AOM were also reported in the study
Marchisio et al 2012	Italy	0 - 6 years	Pedianet (pediatric primary healthcare database)	ICD-9: 380 to 389	2004	per 100 person-years	53152	16.5	16.1-16.9											Separate incidence rates for single and recurrent AOM were also reported in the study
Marchisio et al 2012	Italy	0 - 6 years	Pedianet (pediatric primary healthcare database)	ICD-9: 380 to 389	2005	per 100 person-years	58426	15.5	15.2-15.9											Separate incidence rates for single and recurrent AOM were also reported in the study
Marchisio et al 2012	Italy	0 - 6 years	Pedianet (pediatric primary healthcare database)	ICD-9: 380 to 389	2006	per 100 person-years	57092	16.3	15.9-16.7											Separate incidence rates for single and recurrent AOM were also reported in the study
Marchisio et al 2012	Italy	0 - 6 years	Pedianet (pediatric primary healthcare database)	ICD-9: 380 to 389	2007	per 100 person-years	55454	16.4	16.1-16.8											Separate incidence rates for single and recurrent AOM were also reported in the study
Marchisio et al 2012	Italy	0-1 year	Pedianet (pediatric primary healthcare database)	ICD-9: 380 to 389	01 Jan 2003-31 Dec 2007	per 100 person-years	69289	14.2	13.8-14.6											Separate incidence rates for single and recurrent AOM were also reported in the study
Marchisio et al 2012	Italy	1-2 years	Pedianet (pediatric primary healthcare database)	ICD-9: 380 to 389	01 Jan 2003-31 Dec 2007	per 100 person-years	40106	19.4	18.9-19.8											Separate incidence rates for single and recurrent AOM were also reported in the study
Marchisio et al 2012	Italy	2-3 years	Pedianet (pediatric primary healthcare database)	ICD-9: 380 to 389	01 Jan 2003-31 Dec 2007	per 100 person-years	41332	15.9	15.5-16.3											Separate incidence rates for single and recurrent AOM were also reported in the study
Marchisio et al 2012	Italy	3-4 years	Pedianet (pediatric primary healthcare database)	ICD-9: 380 to 389	01 Jan 2003-31 Dec 2007	per 100 person-years	41683	22.2	21.8-22.7											Separate incidence rates for single and recurrent AOM were also reported in the study
Marchisio et al 2012	Italy	4-5 years	Pedianet (pediatric primary healthcare database)	ICD-9: 380 to 389	01 Jan 2003-31 Dec 2007	per 100 person-years	41575	16.6	16.2-17.0											Separate incidence rates for single and recurrent AOM were also reported in the study
Marchisio et al 2012	Italy	5-6 years	Pedianet (pediatric primary healthcare database)	ICD-9: 380 to 389	01 Jan 2003-31 Dec 2007	per 100 person-years	39921	12.2	11.8-12.5											Separate incidence rates for single and recurrent AOM were also reported in the study
Marchisio et al 2012	Italy	0-6 years	Pedianet (pediatric primary healthcare database)	ICD-9: 380 to 389	01 Jan 2003-31 Dec 2007	per 100 person-years	92373	16.8	16.7-17.0											Separate incidence rates for single and recurrent AOM were also reported in the study
Díez-Gandía et al 2018	Spain	2 months to 5 years	Valencian health electronic databases	ICD-9 381 and 382	NA	Frequency of AOM-diagnosed episodes	480558	382853												1) Children born between 2008 and 2013; 2) Reported as frequency of AOM cases, not incidence
Sigurdsson et al 2018	Iceland	<1 , birth cohorts 2005–2010 (Vaccine non-eligible)	Primary healthcare database of the Icelandic Directorate of Health	ICD-10: Suppurative otitis media (H66)	2008-2013	per 100 person-years	30436	48.3												Children were followed until 3 years of age, or until the end of the study period
Sigurdsson et al 2018	Iceland	<1 , birth cohorts 2011–2015 (Vaccine-eligible)	Primary healthcare database of the Icelandic Directorate of Health	ICD-10: Suppurative otitis media (H66)	2014	per 100 person-years	21150	34.2												Children were followed until 3 years of age, or until the end of the study period
Sigurdsson et al 2018	Iceland	1 to <2 , birth cohorts 2005–2010 (Vaccine non-eligible)	Primary healthcare database of the Icelandic Directorate of Health	ICD-10: Suppurative otitis media (H66)	2008-2013	per 100 person-years	30436	57.2												Children were followed until 3 years of age, or until the end of the study period
Sigurdsson et al 2018	Iceland	1 to <2 , birth cohorts 2011–2015 (Vaccine-eligible)	Primary healthcare database of the Icelandic Directorate of Health	ICD-10: Suppurative otitis media (H66)	2014	per 100 person-years	16750	51.9												Children were followed until 3 years of age, or until the end of the study period
Sigurdsson et al 2018	Iceland	2 to <3 , birth cohorts 2005–2010 (Vaccine non-eligible)	Primary healthcare database of the Icelandic Directorate of Health	ICD-10: Suppurative otitis media (H66)	2008-2013	per 100 person-years	30436	29.1												Children were followed until 3 years of age, or until the end of the study period
Sigurdsson et al 2018	Iceland	2 to <3 , birth cohorts 2011–2015 (Vaccine-eligible)	Primary healthcare database of the Icelandic Directorate of Health	ICD-10: Suppurative otitis media (H66)	2014	per 100 person-years	12199	25.5												Children were followed until 3 years of age, or until the end of the study period
Sigurdsson et al 2018	Iceland	<3 years, birth cohorts 2005–2010 (Vaccine non-eligible)	Primary healthcare database of the Icelandic Directorate of Health	ICD-10: Suppurative otitis media (H66)	2008-2013	per 100 person-years	NA	43.6												Children were followed until 3 years of age, or until the end of the study period
Sigurdsson et al 2018	Iceland	<3 years, birth cohorts 2011–2015 (Vaccine-eligible)	Primary healthcare database of the Icelandic Directorate of Health	ICD-10: Suppurative otitis media (H66)	2014	per 100 person-years	NA	38												Children were followed until 3 years of age, or until the end of the study period
Sigurdsson et al 2018	Iceland	<3 years	Primary healthcare database of the Icelandic Directorate of Health	ICD-10: Suppurative otitis media (H66)	01 Jan 2005-31 Dec 2015	per 100 person-years	53150	41.7
Kostenniemi et al 2018	Sweden, Västerbotten County	0 - 4 years	County Council’s diagnosis register	ICD-10: H650-651, H65.9-H66.0, H66.4, H66.9-H67.8	2005	cases per 1,000 person-years		284	276-292
Kostenniemi et al 2018	Sweden, Västerbotten County	0 - 4 years	County Council’s diagnosis register	ICD-10: H650-651, H65.9-H66.0, H66.4, H66.9-H67.8	2006	cases per 1,000 person-years		258	250-265
Kostenniemi et al 2018	Sweden, Västerbotten County	0 - 4 years	County Council’s diagnosis register	ICD-10: H650-651, H65.9-H66.0, H66.4, H66.9-H67.8	2007	cases per 1,000 person-years		274	267-282
Kostenniemi et al 2018	Sweden, Västerbotten County	0 - 4 years	County Council’s diagnosis register	ICD-10: H650-651, H65.9-H66.0, H66.4, H66.9-H67.8	2008	cases per 1,000 person-years		285	278-293
Kostenniemi et al 2018	Sweden, Västerbotten County	0 - 4 years	County Council’s diagnosis register	ICD-10: H650-651, H65.9-H66.0, H66.4, H66.9-H67.8	2009	cases per 1,000 person-years		212	205-219
Kostenniemi et al 2018	Sweden, Västerbotten County	0 - 4 years	County Council’s diagnosis register	ICD-10: H650-651, H65.9-H66.0, H66.4, H66.9-H67.8	2010	cases per 1,000 person-years		224	218-231
Kostenniemi et al 2018	Sweden, Västerbotten County	0 - 4 years	County Council’s diagnosis register	ICD-10: H650-651, H65.9-H66.0, H66.4, H66.9-H67.8	2011	cases per 1,000 person-years		177	171-183
Kostenniemi et al 2018	Sweden, Västerbotten County	0 - 4 years	County Council’s diagnosis register	ICD-10: H650-651, H65.9-H66.0, H66.4, H66.9-H67.8	2012	cases per 1,000 person-years		175	169-181
Kostenniemi et al 2018	Sweden, Västerbotten County	0 - 4 years	County Council’s diagnosis register	ICD-10: H650-651, H65.9-H66.0, H66.4, H66.9-H67.8	2013	cases per 1,000 person-years		162	157-168
Kostenniemi et al 2018	Sweden, Västerbotten County	0 - 4 years	County Council’s diagnosis register	ICD-10: H650-651, H65.9-H66.0, H66.4, H66.9-H67.8	2014	cases per 1,000 person-years		161	155-167
Kostenniemi et al 2018	Sweden, Västerbotten County	0 - 4 years	County Council’s diagnosis register	ICD-10: H650-651, H65.9-H66.0, H66.4, H66.9-H67.8	2005-2008	cases per 1,000 person-years		275	272-279											Pre-vaccination period
Marchisio et al 2017 A	Italy, Milan	6 months - 7 years, with AOM complicated by STMP	MEF	Confirmed by pediatrician and validated otoscopist and only those with acute symptoms (i.e. fever, irritability or earache) lasting <3 days and otorrhoea within 12 h of the STMP were enrolled.											01 May 2015-30 Apr 2016	Nontypeable H. influenzae (NTHi)
Marchisio et al 2017 A	Italy, Milan	6 months - 7 years, with AOM complicated by STMP	MEF	Confirmed by pediatrician and validated otoscopist and only those with acute symptoms (i.e. fever, irritability or earache) lasting <3 days and otorrhoea within 12 h of the STMP were enrolled.											01 May 2015-30 Apr 2016	Moraxella catarrhalis (Mc)
Marchisio et al 2017 A	Italy, Milan	6 months - 7 years, with AOM complicated by STMP	MEF	Confirmed by pediatrician and validated otoscopist and only those with acute symptoms (i.e. fever, irritability or earache) lasting <3 days and otorrhoea within 12 h of the STMP were enrolled.											01 May 2015-30 Apr 2016	Streptococcus pneumoniae (Sp)	48	0.271
Marchisio et al 2017 A	Italy, Milan	6 months - 7 years, with AOM complicated by STMP	MEF	Confirmed by pediatrician and validated otoscopist and only those with acute symptoms (i.e. fever, irritability or earache) lasting <3 days and otorrhoea within 12 h of the STMP were enrolled.											01 May 2015-30 Apr 2016	Streptococcus pyogenes
Marchisio et al 2017 A	Italy, Milan	6 months - 7 years, with AOM complicated by STMP	MEF	Confirmed by pediatrician and validated otoscopist and only those with acute symptoms (i.e. fever, irritability or earache) lasting <3 days and otorrhoea within 12 h of the STMP were enrolled.											01 May 2015-30 Apr 2016	Staphylococcus aureus (SA)
Marchisio et al 2017 A	Italy, Milan	6 months - 7 years, with AOM complicated by STMP	MEF	Confirmed by pediatrician and validated otoscopist and only those with acute symptoms (i.e. fever, irritability or earache) lasting <3 days and otorrhoea within 12 h of the STMP were enrolled.											01 May 2015-30 Apr 2016	No bacterial detection
Cohen et al 2011	France	6 - 24 months	NP swab												Nov 2006-Jun 2009	Streptococcus pneumoniae (Sp)	2598	1510 (58.1%)
Cohen et al 2011	France	6 - 24 months	NP swab												Nov 2006-Jun 2009	Haemophilus influenzae (Hi)
Cohen et al 2011	France	6 - 24 months	NP swab												Nov 2006-Jun 2009	Moraxella catarrhalis (Mc)
Cohen et al 2011	France	6 - 24 months	NP swab												Nov 2006-Jun 2009	Staphylococcus aureus (SA)
Cohen et al 2011	France	6 - 24 months	NP swab												Nov 2006-Jun 2009	No bacteria identified
Korona-Glowniak et al 2018	Poland	1 - 2 years	MEF												2010-2014	Streptococcus pneumoniae (Sp)	20	6 (30%)
Korona-Glowniak et al 2018	Poland	1 - 2 years	NP/OP												2010-2014	Streptococcus pneumoniae (Sp)	20	5 (25%)
Korona-Glowniak et al 2018	Poland	3 - 5 years	MEF												2010-2014	Streptococcus pneumoniae (Sp)	31	10 (32.3)
Korona-Glowniak et al 2018	Poland	3 - 5 years	NP/OP												2010-2014	Streptococcus pneumoniae (Sp)	31	11 (35.5)
Toivonen et al 2016 B	Finland	0 - 2 years	Nasal swab												Apr 2008-Apr 2012	Any virus
Toivonen et al 2016 B	Finland	0 - 2 years	Nasal swab												Apr 2008-Apr 2012	Rhinovirus
Toivonen et al 2016 B	Finland	0 - 2 years	Nasal swab												Apr 2008-Apr 2012	RSV
Toivonen et al 2016 B	Finland	0 - 2 years	Nasal swab												Apr 2008-Apr 2012	HEV
Toivonen et al 2016 B	Finland	0 - 2 years	Nasal swab												Apr 2008-Apr 2012	PIV 1, 2, or 3
Toivonen et al 2016 B	Finland	0 - 2 years	Nasal swab												Apr 2008-Apr 2012	Influenza virus A or B
Toivonen et al 2016 B	Finland	0 - 2 years	Nasal swab												Apr 2008-Apr 2012	HMPV
Toivonen et al 2016 B	Finland	0 - 2 years	Nasal swab												Apr 2008-Apr 2012	Adenovirus
Gisselsson-Solen et al 2017	Sweden	0-4 years	ICD-10 codes H66 and H70 (acute mastoiditis) by year and county was collected through the registers of the National Board of Health and Welfare along with information about the surgical procedures DCA20 (grommet insertion) in outpatients, and DCA10 (myringotomy) and DEB00 (cortical mastoidectomy) in hospital-bound patients	Patients 0–4 years of age diagnosed with ICD-10 code H66 (AOM) in ambulatory care, of patients admitted to hospital with ICD-10 codes H66 and H70 (acute mastoiditis), as well as surgical procedures DCA20 (grommet insertion) in outpatients, and DCA10 (myringotomy) and DEB00 (cortical mastoidectomy) in hospital-bound patients						2014	per 100,000		75
Gisselsson-Solen et al 2017	Sweden	0-4 years	ICD-10 codes H66 and H70 (acute mastoiditis) by year and county was collected through the registers of the National Board of Health and Welfare along with information about the surgical procedures DCA20 (grommet insertion) in outpatients, and DCA10 (myringotomy) and DEB00 (cortical mastoidectomy) in hospital-bound patients	Patients 0–4 years of age diagnosed with ICD-10 code H66 (AOM) in ambulatory care, of patients admitted to hospital with ICD-10 codes H66 and H70 (acute mastoiditis), as well as surgical procedures DCA20 (grommet insertion) in outpatients, and DCA10 (myringotomy) and DEB00 (cortical mastoidectomy) in hospital-bound patients	2013-2014	Outpatients with AOM per 100,000 person-years		4709
Gisselsson-Solen et al 2017	Sweden	0-4 years	ICD-10 codes H66 and H70 (acute mastoiditis) by year and county was collected through the registers of the National Board of Health and Welfare along with information about the surgical procedures DCA20 (grommet insertion) in outpatients, and DCA10 (myringotomy) and DEB00 (cortical mastoidectomy) in hospital-bound patients	Patients 0–4 years of age diagnosed with ICD-10 code H66 (AOM) in ambulatory care, of patients admitted to hospital with ICD-10 codes H66 and H70 (acute mastoiditis), as well as surgical procedures DCA20 (grommet insertion) in outpatients, and DCA10 (myringotomy) and DEB00 (cortical mastoidectomy) in hospital-bound patients	2013-2014	Inpatients with AOM per 100,000 person-years		130
Edmondson-Jones et al 2021 B	Sweden (Skåne)	0-24 months	Swedish Medical Birth Registry, National Patient Registry, Region West Health-care Database (Vårddatabasen Vega) and the Patient Administrative System in the region of Skåne (Patientadministrativt system i Skåne)	Primary and secondary diagnoses of OM were identified using the 10th revision of the International Classification of Diseases (ICD-10) code H66 (suppurative and unspecified OM) and H65 (non-suppurative OM)	2005	Annual incidence per 100,000 person-years		37124	36507; 37752
Edmondson-Jones et al 2021 B	Sweden (Skåne)	0-24 months	Swedish Medical Birth Registry, National Patient Registry, Region West Health-care Database (Vårddatabasen Vega) and the Patient Administrative System in the region of Skåne (Patientadministrativt system i Skåne)	Primary and secondary diagnoses of OM were identified using the 10th revision of the International Classification of Diseases (ICD-10) code H66 (suppurative and unspecified OM) and H65 (non-suppurative OM)	2006	Annual incidence per 100,000 person-years		39868	39233; 40513
Edmondson-Jones et al 2021 B	Sweden (Skåne)	0-24 months	Swedish Medical Birth Registry, National Patient Registry, Region West Health-care Database (Vårddatabasen Vega) and the Patient Administrative System in the region of Skåne (Patientadministrativt system i Skåne)	Primary and secondary diagnoses of OM were identified using the 10th revision of the International Classification of Diseases (ICD-10) code H66 (suppurative and unspecified OM) and H65 (non-suppurative OM)	2007	Annual incidence per 100,000 person-years		42452	41808; 43106
Edmondson-Jones et al 2021 B	Sweden (Skåne)	0-24 months	Swedish Medical Birth Registry, National Patient Registry, Region West Health-care Database (Vårddatabasen Vega) and the Patient Administrative System in the region of Skåne (Patientadministrativt system i Skåne)	Primary and secondary diagnoses of OM were identified using the 10th revision of the International Classification of Diseases (ICD-10) code H66 (suppurative and unspecified OM) and H65 (non-suppurative OM)	2008	Annual incidence per 100,000 person-years		42135	41508; 42772
Edmondson-Jones et al 2021 B	Sweden (Skåne)	0-24 months	Swedish Medical Birth Registry, National Patient Registry, Region West Health-care Database (Vårddatabasen Vega) and the Patient Administrative System in the region of Skåne (Patientadministrativt system i Skåne)	Primary and secondary diagnoses of OM were identified using the 10th revision of the International Classification of Diseases (ICD-10) code H66 (suppurative and unspecified OM) and H65 (non-suppurative OM)	2009	Annual incidence per 100,000 person-years		37810	37230; 38400
Edmondson-Jones et al 2021 B	Sweden (Skåne)	0-24 months	Swedish Medical Birth Registry, National Patient Registry, Region West Health-care Database (Vårddatabasen Vega) and the Patient Administrative System in the region of Skåne (Patientadministrativt system i Skåne)	Primary and secondary diagnoses of OM were identified using the 10th revision of the International Classification of Diseases (ICD-10) code H66 (suppurative and unspecified OM) and H65 (non-suppurative OM)	2010	Annual incidence per 100,000 person-years		37041	36477; 37614
Edmondson-Jones et al 2021 B	Sweden (Skåne)	0-24 months	Swedish Medical Birth Registry, National Patient Registry, Region West Health-care Database (Vårddatabasen Vega) and the Patient Administrative System in the region of Skåne (Patientadministrativt system i Skåne)	Primary and secondary diagnoses of OM were identified using the 10th revision of the International Classification of Diseases (ICD-10) code H66 (suppurative and unspecified OM) and H65 (non-suppurative OM)	2011	Annual incidence per 100,000 person-years		30544	30038; 31059
Edmondson-Jones et al 2021 B	Sweden (Skåne)	0-24 months	Swedish Medical Birth Registry, National Patient Registry, Region West Health-care Database (Vårddatabasen Vega) and the Patient Administrative System in the region of Skåne (Patientadministrativt system i Skåne)	Primary and secondary diagnoses of OM were identified using the 10th revision of the International Classification of Diseases (ICD-10) code H66 (suppurative and unspecified OM) and H65 (non-suppurative OM)	2012	Annual incidence per 100,000 person-years		37124	36507; 37752
Edmondson-Jones et al 2021 B	Sweden (Skåne)	0-24 months	Swedish Medical Birth Registry, National Patient Registry, Region West Health-care Database (Vårddatabasen Vega) and the Patient Administrative System in the region of Skåne (Patientadministrativt system i Skåne)	Primary and secondary diagnoses of OM were identified using the 10th revision of the International Classification of Diseases (ICD-10) code H66 (suppurative and unspecified OM) and H65 (non-suppurative OM)	2013	Annual incidence per 100,000 person-years		39868	39233; 40513
Edmondson-Jones et al 2021 B	Sweden (Skåne)	25-60 months	Swedish Medical Birth Registry, National Patient Registry, Region West Health-care Database (Vårddatabasen Vega) and the Patient Administrative System in the region of Skåne (Patientadministrativt system i Skåne)	Primary and secondary diagnoses of OM were identified using the 10th revision of the International Classification of Diseases (ICD-10) code H66 (suppurative and unspecified OM) and H65 (non-suppurative OM)	2005	Annual incidence per 100,000 person-years		24009	23491; 24538
Edmondson-Jones et al 2021 B	Sweden (Skåne)	25-60 months	Swedish Medical Birth Registry, National Patient Registry, Region West Health-care Database (Vårddatabasen Vega) and the Patient Administrative System in the region of Skåne (Patientadministrativt system i Skåne)	Primary and secondary diagnoses of OM were identified using the 10th revision of the International Classification of Diseases (ICD-10) code H66 (suppurative and unspecified OM) and H65 (non-suppurative OM)	2006	Annual incidence per 100,000 person-years		24342	23828; 24866
Edmondson-Jones et al 2021 B	Sweden (Skåne)	25-60 months	Swedish Medical Birth Registry, National Patient Registry, Region West Health-care Database (Vårddatabasen Vega) and the Patient Administrative System in the region of Skåne (Patientadministrativt system i Skåne)	Primary and secondary diagnoses of OM were identified using the 10th revision of the International Classification of Diseases (ICD-10) code H66 (suppurative and unspecified OM) and H65 (non-suppurative OM)	2007	Annual incidence per 100,000 person-years		25369	24853; 25897
Edmondson-Jones et al 2021 B	Sweden (Skåne)	25-60 months	Swedish Medical Birth Registry, National Patient Registry, Region West Health-care Database (Vårddatabasen Vega) and the Patient Administrative System in the region of Skåne (Patientadministrativt system i Skåne)	Primary and secondary diagnoses of OM were identified using the 10th revision of the International Classification of Diseases (ICD-10) code H66 (suppurative and unspecified OM) and H65 (non-suppurative OM)	2008	Annual incidence per 100,000 person-years		24142	23645; 24650
Edmondson-Jones et al 2021 B	Sweden (Skåne)	25-60 months	Swedish Medical Birth Registry, National Patient Registry, Region West Health-care Database (Vårddatabasen Vega) and the Patient Administrative System in the region of Skåne (Patientadministrativt system i Skåne)	Primary and secondary diagnoses of OM were identified using the 10th revision of the International Classification of Diseases (ICD-10) code H66 (suppurative and unspecified OM) and H65 (non-suppurative OM)	2009	Annual incidence per 100,000 person-years		21717	21250; 22195
Edmondson-Jones et al 2021 B	Sweden (Skåne)	25-60 months	Swedish Medical Birth Registry, National Patient Registry, Region West Health-care Database (Vårddatabasen Vega) and the Patient Administrative System in the region of Skåne (Patientadministrativt system i Skåne)	Primary and secondary diagnoses of OM were identified using the 10th revision of the International Classification of Diseases (ICD-10) code H66 (suppurative and unspecified OM) and H65 (non-suppurative OM)	2010	Annual incidence per 100,000 person-years		21545	21088; 22012
Edmondson-Jones et al 2021 B	Sweden (Skåne)	25-60 months	Swedish Medical Birth Registry, National Patient Registry, Region West Health-care Database (Vårddatabasen Vega) and the Patient Administrative System in the region of Skåne (Patientadministrativt system i Skåne)	Primary and secondary diagnoses of OM were identified using the 10th revision of the International Classification of Diseases (ICD-10) code H66 (suppurative and unspecified OM) and H65 (non-suppurative OM)	2011	Annual incidence per 100,000 person-years		20109	19677; 20551
Edmondson-Jones et al 2021 B	Sweden (Skåne)	25-60 months	Swedish Medical Birth Registry, National Patient Registry, Region West Health-care Database (Vårddatabasen Vega) and the Patient Administrative System in the region of Skåne (Patientadministrativt system i Skåne)	Primary and secondary diagnoses of OM were identified using the 10th revision of the International Classification of Diseases (ICD-10) code H66 (suppurative and unspecified OM) and H65 (non-suppurative OM)	2012	Annual incidence per 100,000 person-years		19491	19075; 19916
Edmondson-Jones et al 2021 B	Sweden (Skåne)	25-60 months	Swedish Medical Birth Registry, National Patient Registry, Region West Health-care Database (Vårddatabasen Vega) and the Patient Administrative System in the region of Skåne (Patientadministrativt system i Skåne)	Primary and secondary diagnoses of OM were identified using the 10th revision of the International Classification of Diseases (ICD-10) code H66 (suppurative and unspecified OM) and H65 (non-suppurative OM)	2013	Annual incidence per 100,000 person-years		16454	16079; 16837
Edmondson-Jones et al 2021 B	Sweden (Skåne)	0-60 months	Swedish Medical Birth Registry, National Patient Registry, Region West Health-care Database (Vårddatabasen Vega) and the Patient Administrative System in the region of Skåne (Patientadministrativt system i Skåne)	Primary and secondary diagnoses of OM were identified using the 10th revision of the International Classification of Diseases (ICD-10) code H66 (suppurative and unspecified OM) and H65 (non-suppurative OM)	2005	Annual incidence per 100,000 person-years		30859	30451; 31272
Edmondson-Jones et al 2021 B	Sweden (Skåne)	0-60 months	Swedish Medical Birth Registry, National Patient Registry, Region West Health-care Database (Vårddatabasen Vega) and the Patient Administrative System in the region of Skåne (Patientadministrativt system i Skåne)	Primary and secondary diagnoses of OM were identified using the 10th revision of the International Classification of Diseases (ICD-10) code H66 (suppurative and unspecified OM) and H65 (non-suppurative OM)	2006	Annual incidence per 100,000 person-years		32396	31983; 32814
Edmondson-Jones et al 2021 B	Sweden (Skåne)	0-60 months	Swedish Medical Birth Registry, National Patient Registry, Region West Health-care Database (Vårddatabasen Vega) and the Patient Administrative System in the region of Skåne (Patientadministrativt system i Skåne)	Primary and secondary diagnoses of OM were identified using the 10th revision of the International Classification of Diseases (ICD-10) code H66 (suppurative and unspecified OM) and H65 (non-suppurative OM)	2007	Annual incidence per 100,000 person-years		34256	33838; 34679
Edmondson-Jones et al 2021 B	Sweden (Skåne)	0-60 months	Swedish Medical Birth Registry, National Patient Registry, Region West Health-care Database (Vårddatabasen Vega) and the Patient Administrative System in the region of Skåne (Patientadministrativt system i Skåne)	Primary and secondary diagnoses of OM were identified using the 10th revision of the International Classification of Diseases (ICD-10) code H66 (suppurative and unspecified OM) and H65 (non-suppurative OM)	2008	Annual incidence per 100,000 person-years		33573	33166; 33984
Edmondson-Jones et al 2021 B	Sweden (Skåne)	0-60 months	Swedish Medical Birth Registry, National Patient Registry, Region West Health-care Database (Vårddatabasen Vega) and the Patient Administrative System in the region of Skåne (Patientadministrativt system i Skåne)	Primary and secondary diagnoses of OM were identified using the 10th revision of the International Classification of Diseases (ICD-10) code H66 (suppurative and unspecified OM) and H65 (non-suppurative OM)	2009	Annual incidence per 100,000 person-years		30745	30355; 31140
Edmondson-Jones et al 2021 B	Sweden (Skåne)	0-60 months	Swedish Medical Birth Registry, National Patient Registry, Region West Health-care Database (Vårddatabasen Vega) and the Patient Administrative System in the region of Skåne (Patientadministrativt system i Skåne)	Primary and secondary diagnoses of OM were identified using the 10th revision of the International Classification of Diseases (ICD-10) code H66 (suppurative and unspecified OM) and H65 (non-suppurative OM)	2010	Annual incidence per 100,000 person-years		29317	28937; 29701
Edmondson-Jones et al 2021 B	Sweden (Skåne)	0-60 months	Swedish Medical Birth Registry, National Patient Registry, Region West Health-care Database (Vårddatabasen Vega) and the Patient Administrative System in the region of Skåne (Patientadministrativt system i Skåne)	Primary and secondary diagnoses of OM were identified using the 10th revision of the International Classification of Diseases (ICD-10) code H66 (suppurative and unspecified OM) and H65 (non-suppurative OM)	2011	Annual incidence per 100,000 person-years		24837	24490; 25190
Edmondson-Jones et al 2021 B	Sweden (Skåne)	0-60 months	Swedish Medical Birth Registry, National Patient Registry, Region West Health-care Database (Vårddatabasen Vega) and the Patient Administrative System in the region of Skåne (Patientadministrativt system i Skåne)	Primary and secondary diagnoses of OM were identified using the 10th revision of the International Classification of Diseases (ICD-10) code H66 (suppurative and unspecified OM) and H65 (non-suppurative OM)	2012	Annual incidence per 100,000 person-years		23918	23582; 24259
Edmondson-Jones et al 2021 B	Sweden (Skåne)	0-60 months	Swedish Medical Birth Registry, National Patient Registry, Region West Health-care Database (Vårddatabasen Vega) and the Patient Administrative System in the region of Skåne (Patientadministrativt system i Skåne)	Primary and secondary diagnoses of OM were identified using the 10th revision of the International Classification of Diseases (ICD-10) code H66 (suppurative and unspecified OM) and H65 (non-suppurative OM)	2013	Annual incidence per 100,000 person-years		20207	19901; 20518
Edmondson-Jones et al 2021 B	Sweden (VGR)	0-24 months	Swedish Medical Birth Registry, National Patient Registry, Region West Health-care Database (Vårddatabasen Vega) and the Patient Administrative System in the region of Skåne (Patientadministrativt system i Skåne)	Primary and secondary diagnoses of OM were identified using the 10th revision of the International Classification of Diseases (ICD-10) code H66 (suppurative and unspecified OM) and H65 (non-suppurative OM)	2005	Annual incidence per 100,000 person-years		29283	28811; 29763
Edmondson-Jones et al 2021 B	Sweden (VGR)	0-24 months	Swedish Medical Birth Registry, National Patient Registry, Region West Health-care Database (Vårddatabasen Vega) and the Patient Administrative System in the region of Skåne (Patientadministrativt system i Skåne)	Primary and secondary diagnoses of OM were identified using the 10th revision of the International Classification of Diseases (ICD-10) code H66 (suppurative and unspecified OM) and H65 (non-suppurative OM)	2006	Annual incidence per 100,000 person-years		30836	30357; 31324
Edmondson-Jones et al 2021 B	Sweden (VGR)	0-24 months	Swedish Medical Birth Registry, National Patient Registry, Region West Health-care Database (Vårddatabasen Vega) and the Patient Administrative System in the region of Skåne (Patientadministrativt system i Skåne)	Primary and secondary diagnoses of OM were identified using the 10th revision of the International Classification of Diseases (ICD-10) code H66 (suppurative and unspecified OM) and H65 (non-suppurative OM)	2007	Annual incidence per 100,000 person-years		34945	34441; 35458
Edmondson-Jones et al 2021 B	Sweden (VGR)	0-24 months	Swedish Medical Birth Registry, National Patient Registry, Region West Health-care Database (Vårddatabasen Vega) and the Patient Administrative System in the region of Skåne (Patientadministrativt system i Skåne)	Primary and secondary diagnoses of OM were identified using the 10th revision of the International Classification of Diseases (ICD-10) code H66 (suppurative and unspecified OM) and H65 (non-suppurative OM)	2008	Annual incidence per 100,000 person-years		34316	33822; 34817
Edmondson-Jones et al 2021 B	Sweden (VGR)	0-24 months	Swedish Medical Birth Registry, National Patient Registry, Region West Health-care Database (Vårddatabasen Vega) and the Patient Administrative System in the region of Skåne (Patientadministrativt system i Skåne)	Primary and secondary diagnoses of OM were identified using the 10th revision of the International Classification of Diseases (ICD-10) code H66 (suppurative and unspecified OM) and H65 (non-suppurative OM)	2009	Annual incidence per 100,000 person-years		32014	31452; 32492
Edmondson-Jones et al 2021 B	Sweden (VGR)	0-24 months	Swedish Medical Birth Registry, National Patient Registry, Region West Health-care Database (Vårddatabasen Vega) and the Patient Administrative System in the region of Skåne (Patientadministrativt system i Skåne)	Primary and secondary diagnoses of OM were identified using the 10th revision of the International Classification of Diseases (ICD-10) code H66 (suppurative and unspecified OM) and H65 (non-suppurative OM)	2010	Annual incidence per 100,000 person-years		38730	38217; 39249
Edmondson-Jones et al 2021 B	Sweden (VGR)	0-24 months	Swedish Medical Birth Registry, National Patient Registry, Region West Health-care Database (Vårddatabasen Vega) and the Patient Administrative System in the region of Skåne (Patientadministrativt system i Skåne)	Primary and secondary diagnoses of OM were identified using the 10th revision of the International Classification of Diseases (ICD-10) code H66 (suppurative and unspecified OM) and H65 (non-suppurative OM)	2011	Annual incidence per 100,000 person-years		31800	31338; 32268
Edmondson-Jones et al 2021 B	Sweden (VGR)	0-24 months	Swedish Medical Birth Registry, National Patient Registry, Region West Health-care Database (Vårddatabasen Vega) and the Patient Administrative System in the region of Skåne (Patientadministrativt system i Skåne)	Primary and secondary diagnoses of OM were identified using the 10th revision of the International Classification of Diseases (ICD-10) code H66 (suppurative and unspecified OM) and H65 (non-suppurative OM)	2012	Annual incidence per 100,000 person-years		29432	28989; 29882
Edmondson-Jones et al 2021 B	Sweden (VGR)	0-24 months	Swedish Medical Birth Registry, National Patient Registry, Region West Health-care Database (Vårddatabasen Vega) and the Patient Administrative System in the region of Skåne (Patientadministrativt system i Skåne)	Primary and secondary diagnoses of OM were identified using the 10th revision of the International Classification of Diseases (ICD-10) code H66 (suppurative and unspecified OM) and H65 (non-suppurative OM)	2013	Annual incidence per 100,000 person-years		25914	25496; 26338
Edmondson-Jones et al 2021 B	Sweden (VGR)	25-60 months	Swedish Medical Birth Registry, National Patient Registry, Region West Health-care Database (Vårddatabasen Vega) and the Patient Administrative System in the region of Skåne (Patientadministrativt system i Skåne)	Primary and secondary diagnoses of OM were identified using the 10th revision of the International Classification of Diseases (ICD-10) code H66 (suppurative and unspecified OM) and H65 (non-suppurative OM)	2005	Annual incidence per 100,000 person-years		19280	18883; 19686
Edmondson-Jones et al 2021 B	Sweden (VGR)	25-60 months	Swedish Medical Birth Registry, National Patient Registry, Region West Health-care Database (Vårddatabasen Vega) and the Patient Administrative System in the region of Skåne (Patientadministrativt system i Skåne)	Primary and secondary diagnoses of OM were identified using the 10th revision of the International Classification of Diseases (ICD-10) code H66 (suppurative and unspecified OM) and H65 (non-suppurative OM)	2006	Annual incidence per 100,000 person-years		21357	20944; 21779
Edmondson-Jones et al 2021 B	Sweden (VGR)	25-60 months	Swedish Medical Birth Registry, National Patient Registry, Region West Health-care Database (Vårddatabasen Vega) and the Patient Administrative System in the region of Skåne (Patientadministrativt system i Skåne)	Primary and secondary diagnoses of OM were identified using the 10th revision of the International Classification of Diseases (ICD-10) code H66 (suppurative and unspecified OM) and H65 (non-suppurative OM)	2007	Annual incidence per 100,000 person-years		22990	22567; 23422
Edmondson-Jones et al 2021 B	Sweden (VGR)	25-60 months	Swedish Medical Birth Registry, National Patient Registry, Region West Health-care Database (Vårddatabasen Vega) and the Patient Administrative System in the region of Skåne (Patientadministrativt system i Skåne)	Primary and secondary diagnoses of OM were identified using the 10th revision of the International Classification of Diseases (ICD-10) code H66 (suppurative and unspecified OM) and H65 (non-suppurative OM)	2008	Annual incidence per 100,000 person-years		21841	21434; 22257
Edmondson-Jones et al 2021 B	Sweden (VGR)	25-60 months	Swedish Medical Birth Registry, National Patient Registry, Region West Health-care Database (Vårddatabasen Vega) and the Patient Administrative System in the region of Skåne (Patientadministrativt system i Skåne)	Primary and secondary diagnoses of OM were identified using the 10th revision of the International Classification of Diseases (ICD-10) code H66 (suppurative and unspecified OM) and H65 (non-suppurative OM)	2009	Annual incidence per 100,000 person-years		19539	19158; 19928
Edmondson-Jones et al 2021 B	Sweden (VGR)	25-60 months	Swedish Medical Birth Registry, National Patient Registry, Region West Health-care Database (Vårddatabasen Vega) and the Patient Administrative System in the region of Skåne (Patientadministrativt system i Skåne)	Primary and secondary diagnoses of OM were identified using the 10th revision of the International Classification of Diseases (ICD-10) code H66 (suppurative and unspecified OM) and H65 (non-suppurative OM)	2010	Annual incidence per 100,000 person-years		23601	23187; 24023
Edmondson-Jones et al 2021 B	Sweden (VGR)	25-60 months	Swedish Medical Birth Registry, National Patient Registry, Region West Health-care Database (Vårddatabasen Vega) and the Patient Administrative System in the region of Skåne (Patientadministrativt system i Skåne)	Primary and secondary diagnoses of OM were identified using the 10th revision of the International Classification of Diseases (ICD-10) code H66 (suppurative and unspecified OM) and H65 (non-suppurative OM)	2011	Annual incidence per 100,000 person-years		21320	20932; 21716
Edmondson-Jones et al 2021 B	Sweden (VGR)	25-60 months	Swedish Medical Birth Registry, National Patient Registry, Region West Health-care Database (Vårddatabasen Vega) and the Patient Administrative System in the region of Skåne (Patientadministrativt system i Skåne)	Primary and secondary diagnoses of OM were identified using the 10th revision of the International Classification of Diseases (ICD-10) code H66 (suppurative and unspecified OM) and H65 (non-suppurative OM)	2012	Annual incidence per 100,000 person-years		19143	18779; 19514
Edmondson-Jones et al 2021 B	Sweden (VGR)	25-60 months	Swedish Medical Birth Registry, National Patient Registry, Region West Health-care Database (Vårddatabasen Vega) and the Patient Administrative System in the region of Skåne (Patientadministrativt system i Skåne)	Primary and secondary diagnoses of OM were identified using the 10th revision of the International Classification of Diseases (ICD-10) code H66 (suppurative and unspecified OM) and H65 (non-suppurative OM)	2013	Annual incidence per 100,000 person-years		16317	15985; 16655
Edmondson-Jones et al 2021 B	Sweden (VGR)	0-60 months	Swedish Medical Birth Registry, National Patient Registry, Region West Health-care Database (Vårddatabasen Vega) and the Patient Administrative System in the region of Skåne (Patientadministrativt system i Skåne)	Primary and secondary diagnoses of OM were identified using the 10th revision of the International Classification of Diseases (ICD-10) code H66 (suppurative and unspecified OM) and H65 (non-suppurative OM)	2005	Annual incidence per 100,000 person-years		24473	24161; 24788
Edmondson-Jones et al 2021 B	Sweden (VGR)	0-60 months	Swedish Medical Birth Registry, National Patient Registry, Region West Health-care Database (Vårddatabasen Vega) and the Patient Administrative System in the region of Skåne (Patientadministrativt system i Skåne)	Primary and secondary diagnoses of OM were identified using the 10th revision of the International Classification of Diseases (ICD-10) code H66 (suppurative and unspecified OM) and H65 (non-suppurative OM)	2006	Annual incidence per 100,000 person-years		26275	25955; 26598
Edmondson-Jones et al 2021 B	Sweden (VGR)	0-60 months	Swedish Medical Birth Registry, National Patient Registry, Region West Health-care Database (Vårddatabasen Vega) and the Patient Administrative System in the region of Skåne (Patientadministrativt system i Skåne)	Primary and secondary diagnoses of OM were identified using the 10th revision of the International Classification of Diseases (ICD-10) code H66 (suppurative and unspecified OM) and H65 (non-suppurative OM)	2007	Annual incidence per 100,000 person-years		29183	28851; 29520
Edmondson-Jones et al 2021 B	Sweden (VGR)	0-60 months	Swedish Medical Birth Registry, National Patient Registry, Region West Health-care Database (Vårddatabasen Vega) and the Patient Administrative System in the region of Skåne (Patientadministrativt system i Skåne)	Primary and secondary diagnoses of OM were identified using the 10th revision of the International Classification of Diseases (ICD-10) code H66 (suppurative and unspecified OM) and H65 (non-suppurative OM)	2008	Annual incidence per 100,000 person-years		28304	27981; 28631
Edmondson-Jones et al 2021 B	Sweden (VGR)	0-60 months	Swedish Medical Birth Registry, National Patient Registry, Region West Health-care Database (Vårddatabasen Vega) and the Patient Administrative System in the region of Skåne (Patientadministrativt system i Skåne)	Primary and secondary diagnoses of OM were identified using the 10th revision of the International Classification of Diseases (ICD-10) code H66 (suppurative and unspecified OM) and H65 (non-suppurative OM)	2009	Annual incidence per 100,000 person-years		26452	26137; 26771
Edmondson-Jones et al 2021 B	Sweden (VGR)	0-60 months	Swedish Medical Birth Registry, National Patient Registry, Region West Health-care Database (Vårddatabasen Vega) and the Patient Administrative System in the region of Skåne (Patientadministrativt system i Skåne)	Primary and secondary diagnoses of OM were identified using the 10th revision of the International Classification of Diseases (ICD-10) code H66 (suppurative and unspecified OM) and H65 (non-suppurative OM)	2010	Annual incidence per 100,000 person-years		31171	30824; 31521
Edmondson-Jones et al 2021 B	Sweden (VGR)	0-60 months	Swedish Medical Birth Registry, National Patient Registry, Region West Health-care Database (Vårddatabasen Vega) and the Patient Administrative System in the region of Skåne (Patientadministrativt system i Skåne)	Primary and secondary diagnoses of OM were identified using the 10th revision of the International Classification of Diseases (ICD-10) code H66 (suppurative and unspecified OM) and H65 (non-suppurative OM)	2011	Annual incidence per 100,000 person-years		25671	25359; 25968
Edmondson-Jones et al 2021 B	Sweden (VGR)	0-60 months	Swedish Medical Birth Registry, National Patient Registry, Region West Health-care Database (Vårddatabasen Vega) and the Patient Administrative System in the region of Skåne (Patientadministrativt system i Skåne)	Primary and secondary diagnoses of OM were identified using the 10th revision of the International Classification of Diseases (ICD-10) code H66 (suppurative and unspecified OM) and H65 (non-suppurative OM)	2012	Annual incidence per 100,000 person-years		24227	23927; 24532
Edmondson-Jones et al 2021 B	Sweden (VGR)	0-60 months	Swedish Medical Birth Registry, National Patient Registry, Region West Health-care Database (Vårddatabasen Vega) and the Patient Administrative System in the region of Skåne (Patientadministrativt system i Skåne)	Primary and secondary diagnoses of OM were identified using the 10th revision of the International Classification of Diseases (ICD-10) code H66 (suppurative and unspecified OM) and H65 (non-suppurative OM)	2013	Annual incidence per 100,000 person-years		21411	21120; 21696
Edmondson-Jones et al 2021 B	Sweden (Skåne)	0-60 months	Swedish Medical Birth Registry, National Patient Registry, Region West Health-care Database (Vårddatabasen Vega) and the Patient Administrative System in the region of Skåne (Patientadministrativt system i Skåne)	Primary and secondary diagnoses of OM were identified using the 10th revision of the International Classification of Diseases (ICD-10) code H66 (suppurative and unspecified OM) and H65 (non-suppurative OM)	01 Jan 1999-31 Dec 2008	Annual incidence per 100,000 person-years		40843	40574; 41113											Pre-PCV period
Edmondson-Jones et al 2021 B	Sweden (Skåne)	0-60 months	Swedish Medical Birth Registry, National Patient Registry, Region West Health-care Database (Vårddatabasen Vega) and the Patient Administrative System in the region of Skåne (Patientadministrativt system i Skåne)	Primary and secondary diagnoses of OM were identified using the 10th revision of the International Classification of Diseases (ICD-10) code H66 (suppurative and unspecified OM) and H65 (non-suppurative OM)	01 Jan 1999-31 Dec 2008	Annual incidence per 100,000 person-years		22034	21871; 22199											Pre-PCV period
Edmondson-Jones et al 2021 B	Sweden (Skåne)	0-60 months	Swedish Medical Birth Registry, National Patient Registry, Region West Health-care Database (Vårddatabasen Vega) and the Patient Administrative System in the region of Skåne (Patientadministrativt system i Skåne)	Primary and secondary diagnoses of OM were identified using the 10th revision of the International Classification of Diseases (ICD-10) code H66 (suppurative and unspecified OM) and H65 (non-suppurative OM)	01 Jan 1999-31 Dec 2008	Annual incidence per 100,000 person-years		29721	29574; 29868											Pre-PCV period
Edmondson-Jones et al 2021 B	Sweden (Skåne)	0-60 months	Swedish Medical Birth Registry, National Patient Registry, Region West Health-care Database (Vårddatabasen Vega) and the Patient Administrative System in the region of Skåne (Patientadministrativt system i Skåne)	Primary and secondary diagnoses of OM were identified using the 10th revision of the International Classification of Diseases (ICD-10) code H66 (suppurative and unspecified OM) and H65 (non-suppurative OM)	01 Apr 2009-31 May 2010	Annual incidence per 100,000 person-years		31469	30996; 31949											PCV7 period
Edmondson-Jones et al 2021 B	Sweden (Skåne)	0-60 months	Swedish Medical Birth Registry, National Patient Registry, Region West Health-care Database (Vårddatabasen Vega) and the Patient Administrative System in the region of Skåne (Patientadministrativt system i Skåne)	Primary and secondary diagnoses of OM were identified using the 10th revision of the International Classification of Diseases (ICD-10) code H66 (suppurative and unspecified OM) and H65 (non-suppurative OM)	01 Apr 2009-31 May 2010	Annual incidence per 100,000 person-years		17623	17061; 18203											PCV7 period
Edmondson-Jones et al 2021 B	Sweden (Skåne)	0-60 months	Swedish Medical Birth Registry, National Patient Registry, Region West Health-care Database (Vårddatabasen Vega) and the Patient Administrative System in the region of Skåne (Patientadministrativt system i Skåne)	Primary and secondary diagnoses of OM were identified using the 10th revision of the International Classification of Diseases (ICD-10) code H66 (suppurative and unspecified OM) and H65 (non-suppurative OM)	01 Apr 2009-31 May 2010	Annual incidence per 100,000 person-years		27583	27208; 27964											PCV7 period
Edmondson-Jones et al 2021 B	Sweden (Skåne)	0-60 months	Swedish Medical Birth Registry, National Patient Registry, Region West Health-care Database (Vårddatabasen Vega) and the Patient Administrative System in the region of Skåne (Patientadministrativt system i Skåne)	Primary and secondary diagnoses of OM were identified using the 10th revision of the International Classification of Diseases (ICD-10) code H66 (suppurative and unspecified OM) and H65 (non-suppurative OM)	01 Sep 2010-31 Dec 2013	Annual incidence per 100,000 person-years		23697	23367; 24032											PCV10 period
Edmondson-Jones et al 2021 B	Sweden (Skåne)	0-60 months	Swedish Medical Birth Registry, National Patient Registry, Region West Health-care Database (Vårddatabasen Vega) and the Patient Administrative System in the region of Skåne (Patientadministrativt system i Skåne)	Primary and secondary diagnoses of OM were identified using the 10th revision of the International Classification of Diseases (ICD-10) code H66 (suppurative and unspecified OM) and H65 (non-suppurative OM)	01 Sep 2010-31 Dec 2013	Annual incidence per 100,000 person-years		17994	15325; 21128											PCV10 period
Edmondson-Jones et al 2021 B	Sweden (Skåne)	0-60 months	Swedish Medical Birth Registry, National Patient Registry, Region West Health-care Database (Vårddatabasen Vega) and the Patient Administrative System in the region of Skåne (Patientadministrativt system i Skåne)	Primary and secondary diagnoses of OM were identified using the 10th revision of the International Classification of Diseases (ICD-10) code H66 (suppurative and unspecified OM) and H65 (non-suppurative OM)	01 Sep 2010-31 Dec 2013	Annual incidence per 100,000 person-years		23640	23312; 23793											PCV10 period
Edmondson-Jones et al 2021 B	Sweden (VGR)	0-60 months	Swedish Medical Birth Registry, National Patient Registry, Region West Health-care Database (Vårddatabasen Vega) and the Patient Administrative System in the region of Skåne (Patientadministrativt system i Skåne)	Primary and secondary diagnoses of OM were identified using the 10th revision of the International Classification of Diseases (ICD-10) code H66 (suppurative and unspecified OM) and H65 (non-suppurative OM)	01 Jan 1999-31 Dec 2008	Annual incidence per 100,000 person-years		34501	34287; 34717											Pre-PCV period
Edmondson-Jones et al 2021 B	Sweden (VGR)	0-60 months	Swedish Medical Birth Registry, National Patient Registry, Region West Health-care Database (Vårddatabasen Vega) and the Patient Administrative System in the region of Skåne (Patientadministrativt system i Skåne)	Primary and secondary diagnoses of OM were identified using the 10th revision of the International Classification of Diseases (ICD-10) code H66 (suppurative and unspecified OM) and H65 (non-suppurative OM)	01 Jan 1999-31 Dec 2008	Annual incidence per 100,000 person-years		20819	20682; 20958											Pre-PCV period
Edmondson-Jones et al 2021 B	Sweden (VGR)	0-60 months	Swedish Medical Birth Registry, National Patient Registry, Region West Health-care Database (Vårddatabasen Vega) and the Patient Administrative System in the region of Skåne (Patientadministrativt system i Skåne)	Primary and secondary diagnoses of OM were identified using the 10th revision of the International Classification of Diseases (ICD-10) code H66 (suppurative and unspecified OM) and H65 (non-suppurative OM)	01 Jan 1999-31 Dec 2008	Annual incidence per 100,000 person-years		26376	26257; 26497											Pre-PCV period
Edmondson-Jones et al 2021 B	Sweden (VGR)	0-60 months	Swedish Medical Birth Registry, National Patient Registry, Region West Health-care Database (Vårddatabasen Vega) and the Patient Administrative System in the region of Skåne (Patientadministrativt system i Skåne)	Primary and secondary diagnoses of OM were identified using the 10th revision of the International Classification of Diseases (ICD-10) code H66 (suppurative and unspecified OM) and H65 (non-suppurative OM)	01 Apr 2009-31 Dec 2009	Annual incidence per 100,000 person-years		33099	32559; 33648											PCV7 period
Edmondson-Jones et al 2021 B	Sweden (VGR)	0-60 months	Swedish Medical Birth Registry, National Patient Registry, Region West Health-care Database (Vårddatabasen Vega) and the Patient Administrative System in the region of Skåne (Patientadministrativt system i Skåne)	Primary and secondary diagnoses of OM were identified using the 10th revision of the International Classification of Diseases (ICD-10) code H66 (suppurative and unspecified OM) and H65 (non-suppurative OM)	01 Apr 2009-31 Dec 2009	Annual incidence per 100,000 person-years		17848	17269; 18445											PCV7 period
Edmondson-Jones et al 2021 B	Sweden (VGR)	0-60 months	Swedish Medical Birth Registry, National Patient Registry, Region West Health-care Database (Vårddatabasen Vega) and the Patient Administrative System in the region of Skåne (Patientadministrativt system i Skåne)	Primary and secondary diagnoses of OM were identified using the 10th revision of the International Classification of Diseases (ICD-10) code H66 (suppurative and unspecified OM) and H65 (non-suppurative OM)	01 Apr 2009-31 Dec 2009	Annual incidence per 100,000 person-years		28275	27861; 28694											PCV7 period
Edmondson-Jones et al 2021 B	Sweden (VGR)	0-60 months	Swedish Medical Birth Registry, National Patient Registry, Region West Health-care Database (Vårddatabasen Vega) and the Patient Administrative System in the region of Skåne (Patientadministrativt system i Skåne)	Primary and secondary diagnoses of OM were identified using the 10th revision of the International Classification of Diseases (ICD-10) code H66 (suppurative and unspecified OM) and H65 (non-suppurative OM)	01 Apr 2010-31 Dec 2013	Annual incidence per 100,000 person-years		25710	25433; 25990											PCV13 period
Edmondson-Jones et al 2021 B	Sweden (VGR)	0-60 months	Swedish Medical Birth Registry, National Patient Registry, Region West Health-care Database (Vårddatabasen Vega) and the Patient Administrative System in the region of Skåne (Patientadministrativt system i Skåne)	Primary and secondary diagnoses of OM were identified using the 10th revision of the International Classification of Diseases (ICD-10) code H66 (suppurative and unspecified OM) and H65 (non-suppurative OM)	01 Apr 2010-31 Dec 2013	Annual incidence per 100,000 person-years		15270	14283; 16325											PCV13 period
Edmondson-Jones et al 2021 B	Sweden (VGR)	0-60 months	Swedish Medical Birth Registry, National Patient Registry, Region West Health-care Database (Vårddatabasen Vega) and the Patient Administrative System in the region of Skåne (Patientadministrativt system i Skåne)	Primary and secondary diagnoses of OM were identified using the 10th revision of the International Classification of Diseases (ICD-10) code H66 (suppurative and unspecified OM) and H65 (non-suppurative OM)	01 Apr 2010-31 Dec 2013	Annual incidence per 100,000 person-years		25268	24999; 25539											PCV13 period
Sveinsdóttir et al 2019	Iceland	0-84 months	Nasopharyngeal swabs	Not specified but includes MEF samples from suspected AOM-cases.	2012-2014	Cases per 1000 children	26027	23.5	NA
Sveinsdóttir et al 2019	Iceland	0-84 months	Nasopharyngeal swabs	Not specified but includes MEF samples from suspected AOM-cases.	2015-2017	Cases per 1000 children	25294	13.3	NA
Chapman et al 2020	Austria	0-60 months	Monasta et al 2012	ICD-10-CM diagnosis codes	NA	Pre-PCV13 incidence of AOM per individual		0.457435												Pre-PCV13 period
Chapman et al 2020	Belgium	0-60 months	Monasta et al 2012	ICD-10-CM diagnosis codes	NA	Pre-PCV13 incidence of AOM per individual		0.457435												Pre-PCV13 period
Chapman et al 2020	Bulgaria	0-60 months	Monasta et al 2012	ICD-10-CM diagnosis codes	NA	Pre-PCV13 incidence of AOM per individual		0.294189												Pre-PCV13 period
Chapman et al 2020	Croatia	0-60 months	Monasta et al 2012	ICD-10-CM diagnosis codes	NA	Pre-PCV13 incidence of AOM per individual		0.294189												Pre-PCV13 period
Chapman et al 2020	Cyprus	0-60 months	Monasta et al 2012	ICD-10-CM diagnosis codes	NA	Pre-PCV13 incidence of AOM per individual		0.457435												Pre-PCV13 period
Chapman et al 2020	Czech Republic	0-60 months	Monasta et al 2012	ICD-10-CM diagnosis codes	Before 2010	Pre-PCV13 incidence of AOM per individual		0.294189												Pre-PCV13 period
Chapman et al 2020	Denmark	0-60 months	Monasta et al 2012	ICD-10-CM diagnosis codes	Before 2010	Pre-PCV13 incidence of AOM per individual		0.457435												Pre-PCV13 period
Chapman et al 2020	Estonia	0-60 months	Monasta et al 2012	ICD-10-CM diagnosis codes	Before 2009	Pre-PCV13 incidence of AOM per individual		0.328802												Pre-PCV13 period
Chapman et al 2020	Finland	0-60 months	Monasta et al 2012	ICD-10-CM diagnosis codes	NA	Pre-PCV13 incidence of AOM per individual		0.457435												Pre-PCV13 period
Chapman et al 2020	France	0-60 months	Monasta et al 2012	ICD-10-CM diagnosis codes	Before 2010	Pre-PCV13 incidence of AOM per individual		0.457435												Pre-PCV13 period
Chapman et al 2020	Germany	0-60 months	Monasta et al 2012	ICD-10-CM diagnosis codes	Before 2010	Pre-PCV13 incidence of AOM per individual		0.457435												Pre-PCV13 period
Chapman et al 2020	Greece	0-60 months	Monasta et al 2012	ICD-10-CM diagnosis codes	Before 2010	Pre-PCV13 incidence of AOM per individual		0.457435												Pre-PCV13 period
Chapman et al 2020	Hungary	0-60 months	Monasta et al 2012	ICD-10-CM diagnosis codes	Before 2010	Pre-PCV13 incidence of AOM per individual		0.294189												Pre-PCV13 period
Chapman et al 2020	Iceland	0-60 months	Monasta et al 2012	ICD-10-CM diagnosis codes	NA	Pre-PCV13 incidence of AOM per individual		0.457435												Pre-PCV13 period
Chapman et al 2020	Ireland	0-60 months	Monasta et al 2012	ICD-10-CM diagnosis codes	Before 2010	Pre-PCV13 incidence of AOM per individual		0.457435												Pre-PCV13 period
Chapman et al 2020	Italy	0-60 months	Monasta et al 2012	ICD-10-CM diagnosis codes	Before 2010	Pre-PCV13 incidence of AOM per individual		0.457435												Pre-PCV13 period
Chapman et al 2020	Latvia	0-60 months	Monasta et al 2012	ICD-10-CM diagnosis codes	NA	Pre-PCV13 incidence of AOM per individual		0.328802												Pre-PCV13 period
Chapman et al 2020	Lithuania	0-60 months	Monasta et al 2012	ICD-10-CM diagnosis codes	NA	Pre-PCV13 incidence of AOM per individual		0.328802												Pre-PCV13 period
Chapman et al 2020	Luxembourg	0-60 months	Monasta et al 2012	ICD-10-CM diagnosis codes	Before 2011	Pre-PCV13 incidence of AOM per individual		0.457435												Pre-PCV13 period
Chapman et al 2020	Netherlands	0-60 months	Monasta et al 2012	ICD-10-CM diagnosis codes	NA	Pre-PCV13 incidence of AOM per individual		0.457435												Pre-PCV13 period
Chapman et al 2020	Norway	0-60 months	Monasta et al 2012	ICD-10-CM diagnosis codes	Before 2011	Pre-PCV13 incidence of AOM per individual		0.457435												Pre-PCV13 period
Chapman et al 2020	Poland	0-60 months	Monasta et al 2012	ICD-10-CM diagnosis codes	NA	Pre-PCV13 incidence of AOM per individual		0.294189												Pre-PCV13 period
Chapman et al 2020	Portugal	0-60 months	Monasta et al 2012	ICD-10-CM diagnosis codes	Before 2015	Pre-PCV13 incidence of AOM per individual		0.457435												Pre-PCV13 period
Chapman et al 2020	Romania	0-60 months	Monasta et al 2012	ICD-10-CM diagnosis codes	Before 2017	Pre-PCV13 incidence of AOM per individual		0.294189												Pre-PCV13 period
Chapman et al 2020	Slovakia	0-60 months	Monasta et al 2012	ICD-10-CM diagnosis codes	Before 2010	Pre-PCV13 incidence of AOM per individual		0.294189												Pre-PCV13 period
Chapman et al 2020	Slovenia	0-60 months	Monasta et al 2012	ICD-10-CM diagnosis codes	Before 2018	Pre-PCV13 incidence of AOM per individual		0.294189												Pre-PCV13 period
Chapman et al 2020	Spain	0-60 months	Monasta et al 2012	ICD-10-CM diagnosis codes	Before 2015	Pre-PCV13 incidence of AOM per individual		0.457435												Pre-PCV13 period
Chapman et al 2020	Sweden	0-60 months	Monasta et al 2012	ICD-10-CM diagnosis codes	NA	Pre-PCV13 incidence of AOM per individual		0.457435												Pre-PCV13 period
Chapman et al 2020	Switzerland	0-60 months	Monasta et al 2012	ICD-10-CM diagnosis codes	Before 2010	Pre-PCV13 incidence of AOM per individual		0.457435												Pre-PCV13 period
Chapman et al 2020	United Kingdom	0-60 months	Monasta et al 2012	ICD-10-CM diagnosis codes	Before 2010	Pre-PCV13 incidence of AOM per individual		0.457435												Pre-PCV13 period
Chapman et al 2020	Austria	0-60 months	Monasta et al 2012, Marom et al 2014	ICD-9: primary diagnosis of OM: 381.X (nonsuppurative OM and eustachian tube disorder), 382.X (suppurative and unspecified OM), or 384.X (acute myringitis, unspecified)	NA	Post-PCV13 incidence of AOM per individual		0.343076												Post-PCV13 period. Incidence calculated as 25% reduction from Pre-PCV13 incidence
Chapman et al 2020	Belgium	0-60 months	Monasta et al 2012, Marom et al 2014	ICD-9: primary diagnosis of OM: 381.X (nonsuppurative OM and eustachian tube disorder), 382.X (suppurative and unspecified OM), or 384.X (acute myringitis, unspecified)	NA	Post-PCV13 incidence of AOM per individual		0.343076												Post-PCV13 period. Incidence calculated as 25% reduction from Pre-PCV13 incidence
Chapman et al 2020	Bulgaria	0-60 months	Monasta et al 2012, Marom et al 2014	ICD-9: primary diagnosis of OM: 381.X (nonsuppurative OM and eustachian tube disorder), 382.X (suppurative and unspecified OM), or 384.X (acute myringitis, unspecified)	NA	Post-PCV13 incidence of AOM per individual		0.220642												Post-PCV13 period. Incidence calculated as 25% reduction from Pre-PCV13 incidence
Chapman et al 2020	Croatia	0-60 months	Monasta et al 2012, Marom et al 2014	ICD-9: primary diagnosis of OM: 381.X (nonsuppurative OM and eustachian tube disorder), 382.X (suppurative and unspecified OM), or 384.X (acute myringitis, unspecified)	NA	Post-PCV13 incidence of AOM per individual		0.220642												Post-PCV13 period. Incidence calculated as 25% reduction from Pre-PCV13 incidence
Chapman et al 2020	Cyprus	0-60 months	Monasta et al 2012, Marom et al 2014	ICD-9: primary diagnosis of OM: 381.X (nonsuppurative OM and eustachian tube disorder), 382.X (suppurative and unspecified OM), or 384.X (acute myringitis, unspecified)	NA	Post-PCV13 incidence of AOM per individual		0.343076												Post-PCV13 period. Incidence calculated as 25% reduction from Pre-PCV13 incidence
Chapman et al 2020	Czech Republic	0-60 months	Monasta et al 2012, Marom et al 2014	ICD-9: primary diagnosis of OM: 381.X (nonsuppurative OM and eustachian tube disorder), 382.X (suppurative and unspecified OM), or 384.X (acute myringitis, unspecified)	After 2010	Post-PCV13 incidence of AOM per individual		0.220642												Post-PCV13 period. Calculated as 25% reduction from Pre-PCV13 incidence
Chapman et al 2020	Denmark	0-60 months	Monasta et al 2012, Marom et al 2014	ICD-9: primary diagnosis of OM: 381.X (nonsuppurative OM and eustachian tube disorder), 382.X (suppurative and unspecified OM), or 384.X (acute myringitis, unspecified)	After 2010	Post-PCV13 incidence of AOM per individual		0.343076												Post-PCV13 period. Calculated as 25% reduction from Pre-PCV13 incidence
Chapman et al 2020	Estonia	0-60 months	Monasta et al 2012, Marom et al 2014	ICD-9: primary diagnosis of OM: 381.X (nonsuppurative OM and eustachian tube disorder), 382.X (suppurative and unspecified OM), or 384.X (acute myringitis, unspecified)	After 2009	Post-PCV13 incidence of AOM per individual		0.246601												Post-PCV13 period. Calculated as 25% reduction from Pre-PCV13 incidence
Chapman et al 2020	Finland	0-60 months	Monasta et al 2012, Marom et al 2014	ICD-9: primary diagnosis of OM: 381.X (nonsuppurative OM and eustachian tube disorder), 382.X (suppurative and unspecified OM), or 384.X (acute myringitis, unspecified)	NA	Post-PCV13 incidence of AOM per individual		0.343076												Post-PCV13 period. Incidence calculated as 25% reduction from Pre-PCV13 incidence
Chapman et al 2020	France	0-60 months	Monasta et al 2012, Marom et al 2014	ICD-9: primary diagnosis of OM: 381.X (nonsuppurative OM and eustachian tube disorder), 382.X (suppurative and unspecified OM), or 384.X (acute myringitis, unspecified)	After 2010	Post-PCV13 incidence of AOM per individual		0.343076												Post-PCV13 period. Calculated as 25% reduction from Pre-PCV13 incidence
Chapman et al 2020	Germany	0-60 months	Monasta et al 2012, Marom et al 2014	ICD-9: primary diagnosis of OM: 381.X (nonsuppurative OM and eustachian tube disorder), 382.X (suppurative and unspecified OM), or 384.X (acute myringitis, unspecified)	After 2010	Post-PCV13 incidence of AOM per individual		0.343076												Post-PCV13 period. Calculated as 25% reduction from Pre-PCV13 incidence
Chapman et al 2020	Greece	0-60 months	Monasta et al 2012, Marom et al 2014	ICD-9: primary diagnosis of OM: 381.X (nonsuppurative OM and eustachian tube disorder), 382.X (suppurative and unspecified OM), or 384.X (acute myringitis, unspecified)	After 2010	Post-PCV13 incidence of AOM per individual		0.343076												Post-PCV13 period. Calculated as 25% reduction from Pre-PCV13 incidence
Chapman et al 2020	Hungary	0-60 months	Monasta et al 2012, Marom et al 2014	ICD-9: primary diagnosis of OM: 381.X (nonsuppurative OM and eustachian tube disorder), 382.X (suppurative and unspecified OM), or 384.X (acute myringitis, unspecified)	After 2010	Post-PCV13 incidence of AOM per individual		0.220642												Post-PCV13 period. Calculated as 25% reduction from Pre-PCV13 incidence
Chapman et al 2020	Iceland	0-60 months	Monasta et al 2012, Marom et al 2014	ICD-9: primary diagnosis of OM: 381.X (nonsuppurative OM and eustachian tube disorder), 382.X (suppurative and unspecified OM), or 384.X (acute myringitis, unspecified)	NA	Post-PCV13 incidence of AOM per individual		0.343076												Post-PCV13 period. Incidence calculated as 25% reduction from Pre-PCV13 incidence
Chapman et al 2020	Ireland	0-60 months	Monasta et al 2012, Marom et al 2014	ICD-9: primary diagnosis of OM: 381.X (nonsuppurative OM and eustachian tube disorder), 382.X (suppurative and unspecified OM), or 384.X (acute myringitis, unspecified)	After 2010	Post-PCV13 incidence of AOM per individual		0.343076												Post-PCV13 period. Calculated as 25% reduction from Pre-PCV13 incidence
Chapman et al 2020	Italy	0-60 months	Monasta et al 2012, Marom et al 2014	ICD-9: primary diagnosis of OM: 381.X (nonsuppurative OM and eustachian tube disorder), 382.X (suppurative and unspecified OM), or 384.X (acute myringitis, unspecified)	After 2010	Post-PCV13 incidence of AOM per individual		0.343076												Post-PCV13 period. Calculated as 25% reduction from Pre-PCV13 incidence
Chapman et al 2020	Latvia	0-60 months	Monasta et al 2012, Marom et al 2014	ICD-9: primary diagnosis of OM: 381.X (nonsuppurative OM and eustachian tube disorder), 382.X (suppurative and unspecified OM), or 384.X (acute myringitis, unspecified)	NA	Post-PCV13 incidence of AOM per individual		0.246601												Post-PCV13 period. Incidence calculated as 25% reduction from Pre-PCV13 incidence
Chapman et al 2020	Lithuania	0-60 months	Monasta et al 2012, Marom et al 2014	ICD-9: primary diagnosis of OM: 381.X (nonsuppurative OM and eustachian tube disorder), 382.X (suppurative and unspecified OM), or 384.X (acute myringitis, unspecified)	NA	Post-PCV13 incidence of AOM per individual		0.246601												Post-PCV13 period. Incidence calculated as 25% reduction from Pre-PCV13 incidence
Chapman et al 2020	Luxembourg	0-60 months	Monasta et al 2012, Marom et al 2014	ICD-9: primary diagnosis of OM: 381.X (nonsuppurative OM and eustachian tube disorder), 382.X (suppurative and unspecified OM), or 384.X (acute myringitis, unspecified)	After 2011	Post-PCV13 incidence of AOM per individual		0.343076												Post-PCV13 period. Calculated as 25% reduction from Pre-PCV13 incidence
Chapman et al 2020	Netherlands	0-60 months	Monasta et al 2012, Marom et al 2014	ICD-9: primary diagnosis of OM: 381.X (nonsuppurative OM and eustachian tube disorder), 382.X (suppurative and unspecified OM), or 384.X (acute myringitis, unspecified)	NA	Post-PCV13 incidence of AOM per individual		0.343076												Post-PCV13 period. Incidence calculated as 25% reduction from Pre-PCV13 incidence
Chapman et al 2020	Norway	0-60 months	Monasta et al 2012, Marom et al 2014	ICD-9: primary diagnosis of OM: 381.X (nonsuppurative OM and eustachian tube disorder), 382.X (suppurative and unspecified OM), or 384.X (acute myringitis, unspecified)	After 2011	Post-PCV13 incidence of AOM per individual		0.343076												Post-PCV13 period. Calculated as 25% reduction from Pre-PCV13 incidence
Chapman et al 2020	Poland	0-60 months	Monasta et al 2012, Marom et al 2014	ICD-9: primary diagnosis of OM: 381.X (nonsuppurative OM and eustachian tube disorder), 382.X (suppurative and unspecified OM), or 384.X (acute myringitis, unspecified)	NA	Post-PCV13 incidence of AOM per individual		0.220642												Post-PCV13 period. Incidence calculated as 25% reduction from Pre-PCV13 incidence
Chapman et al 2020	Portugal	0-60 months	Monasta et al 2012, Marom et al 2014	ICD-9: primary diagnosis of OM: 381.X (nonsuppurative OM and eustachian tube disorder), 382.X (suppurative and unspecified OM), or 384.X (acute myringitis, unspecified)	After 2015	Post-PCV13 incidence of AOM per individual		0.343076												Post-PCV13 period. Calculated as 25% reduction from Pre-PCV13 incidence
Chapman et al 2020	Romania	0-60 months	Monasta et al 2012, Marom et al 2014	ICD-9: primary diagnosis of OM: 381.X (nonsuppurative OM and eustachian tube disorder), 382.X (suppurative and unspecified OM), or 384.X (acute myringitis, unspecified)	After 2017	Post-PCV13 incidence of AOM per individual		0.220642												Post-PCV13 period. Calculated as 25% reduction from Pre-PCV13 incidence
Chapman et al 2020	Slovakia	0-60 months	Monasta et al 2012, Marom et al 2014	ICD-9: primary diagnosis of OM: 381.X (nonsuppurative OM and eustachian tube disorder), 382.X (suppurative and unspecified OM), or 384.X (acute myringitis, unspecified)	After 2010	Post-PCV13 incidence of AOM per individual		0.220642												Post-PCV13 period. Calculated as 25% reduction from Pre-PCV13 incidence
Chapman et al 2020	Slovenia	0-60 months	Monasta et al 2012, Marom et al 2014	ICD-9: primary diagnosis of OM: 381.X (nonsuppurative OM and eustachian tube disorder), 382.X (suppurative and unspecified OM), or 384.X (acute myringitis, unspecified)	After 2018	Post-PCV13 incidence of AOM per individual		0.220642												Post-PCV13 period. Calculated as 25% reduction from Pre-PCV13 incidence
Chapman et al 2020	Spain	0-60 months	Monasta et al 2012, Marom et al 2014	ICD-9: primary diagnosis of OM: 381.X (nonsuppurative OM and eustachian tube disorder), 382.X (suppurative and unspecified OM), or 384.X (acute myringitis, unspecified)	After 2015	Post-PCV13 incidence of AOM per individual		0.343076												Post-PCV13 period. Calculated as 25% reduction from Pre-PCV13 incidence
Chapman et al 2020	Sweden	0-60 months	Monasta et al 2012, Marom et al 2014	ICD-9: primary diagnosis of OM: 381.X (nonsuppurative OM and eustachian tube disorder), 382.X (suppurative and unspecified OM), or 384.X (acute myringitis, unspecified)	NA	Post-PCV13 incidence of AOM per individual		0.343076												Post-PCV13 period. Incidence calculated as 25% reduction from Pre-PCV13 incidence
Chapman et al 2020	Switzerland	0-60 months	Monasta et al 2012, Marom et al 2014	ICD-9: primary diagnosis of OM: 381.X (nonsuppurative OM and eustachian tube disorder), 382.X (suppurative and unspecified OM), or 384.X (acute myringitis, unspecified)	After 2010	Post-PCV13 incidence of AOM per individual		0.343076												Post-PCV13 period. Calculated as 25% reduction from Pre-PCV13 incidence
Chapman et al 2020	United Kingdom	0-60 months	Monasta et al 2012, Marom et al 2014	ICD-9: primary diagnosis of OM: 381.X (nonsuppurative OM and eustachian tube disorder), 382.X (suppurative and unspecified OM), or 384.X (acute myringitis, unspecified)	After 2010	Post-PCV13 incidence of AOM per individual		0.343076												Post-PCV13 period. Calculated as 25% reduction from Pre-PCV13 incidence
Caeymaex et al 2014	France	6-24 months	Nasopharyngeal samples												Oct 2007-May 2010	Streptococcus pneumoniae (Sp)	3535	417
Caeymaex et al 2014	France	6-24 months	Nasopharyngeal samples												Oct 2007-May 2010	Haemophilus influenzae (Hi)
Caeymaex et al 2014	France	6-24 months	Nasopharyngeal samples												Oct 2007-May 2010	Moraxella catarrhalis (Mc)
Caeymaex et al 2014	France	6-24 months	Nasopharyngeal samples												Oct 2007-May 2010	Multiple carriage
Caeymaex et al 2014	France	6-24 months	Nasopharyngeal samples												Oct 2007-May 2010	No bacteria identified
Cohen et al 2012	France	4-30 months	Nasopharyngeal samples												1993-2000	Streptococcus pneumoniae (Sp)	1807	1047 (57.9%)		Pre-PCV7 period
Cohen et al 2012	France	4-30 months	Nasopharyngeal samples												1993-2000	Nontypeable H. influenzae (NTHi)				Pre-PCV7 period
Cohen et al 2012	France	4-30 months	Nasopharyngeal samples												1993-2000	Moraxella catarrhalis (Mc)				Pre-PCV7 period
Cohen et al 2012	France	4-30 months	Nasopharyngeal samples												1993-2000	Staphylococcus aureus (SA)				Pre-PCV7 period
Cohen et al 2012	France	4-30 months	Nasopharyngeal samples												1993-2000	Multiple carriage				Pre-PCV7 period
Cohen et al 2012	France	4-30 months	Nasopharyngeal samples												1993-2000	No carriage				Pre-PCV7 period
Cohen et al 2012	France	4-30 months	Nasopharyngeal samples												2006-2009	Streptococcus pneumoniae (Sp)	2598	1510 (58.1%)		Post PCV7 period
Cohen et al 2012	France	4-30 months	Nasopharyngeal samples												2006-2009	Nontypeable H. influenzae (NTHi)				Post PCV7 period
Cohen et al 2012	France	4-30 months	Nasopharyngeal samples												2006-2009	Moraxella catarrhalis (Mc)				Post PCV7 period
Cohen et al 2012	France	4-30 months	Nasopharyngeal samples												2006-2009	Staphylococcus aureus (SA)				Post PCV7 period
Cohen et al 2012	France	4-30 months	Nasopharyngeal samples												2006-2009	Multiple carriage				Post PCV7 period
Cohen et al 2012	France	4-30 months	Nasopharyngeal samples												2006-2009	No carriage				Post PCV7 period
Couloigner et al 2012	France, Paris	3-36 months	Middle ear fluid (MEF)												May 2007-April 2009	Streptococcus pneumoniae (Sp)	143	40 (46.5%)
Couloigner et al 2012	France, Paris	3-36 months	Middle ear fluid (MEF)												May 2007-April 2009	Nontypeable H. influenzae (NTHi)
Couloigner et al 2012	France, Paris	3-36 months	Middle ear fluid (MEF)												May 2007-April 2009	Turicella otitidis
Couloigner et al 2012	France, Paris	3-36 months	Middle ear fluid (MEF)												May 2007-April 2009	Moraxella catarrhalis (Mc)
Couloigner et al 2012	France, Paris	3-36 months	Middle ear fluid (MEF)												May 2007-April 2009	Staphylococcus aureus (SA)
Couloigner et al 2012	France, Paris	3-36 months	Middle ear fluid (MEF)												May 2007-April 2009	Sp + NTHi
Couloigner et al 2012	France, Paris	3-36 months	Middle ear fluid (MEF)												May 2007-April 2009	Sp + NTHi + Mc
Couloigner et al 2012	France, Paris	3-36 months	Middle ear fluid (MEF)												May 2007-April 2009	Sp + TO
Couloigner et al 2012	France, Paris	3-36 months	Middle ear fluid (MEF)												May 2007-April 2009	NTHi + SA
Couloigner et al 2012	France, Paris	3-36 months	Middle ear fluid (MEF)												May 2007-April 2009	No othopathogen
Falup-Pecurariu et al 2013	Romania	<5 years	Middle ear fluid (MEF)												01 Jan 2009-31 Dec 2011	Streptococcus pneumoniae (Sp)	111	78 (70.3%)
Falup-Pecurariu et al 2013	Romania	<5 years	Middle ear fluid (MEF)												01 Jan 2009-31 Dec 2011	Haemophilus influenzae (Hi)
Falup-Pecurariu et al 2013	Romania	<5 years	Middle ear fluid (MEF)												01 Jan 2009-31 Dec 2011	Streptococcus pyogenes
Falup-Pecurariu et al 2013	Romania	<5 years	Middle ear fluid (MEF)												01 Jan 2009-31 Dec 2011	Moraxella catarrhalis (Mc)
Falup-Pecurariu et al 2013	Romania	<5 years	Middle ear fluid (MEF)												01 Jan 2009-31 Dec 2011	Sp + Hi
Falup-Pecurariu et al 2013	Romania	<5 years	Middle ear fluid (MEF)												01 Jan 2009-31 Dec 2011	Culture-negative
Grevers et al 2012	Germany	3-60 months	Otorrhea and MEF												Nov 2008-Apr 2010	Streptococcus pneumoniae (Sp)	76	10 (13%)
Grevers et al 2012	Germany	3-60 months	Otorrhea and MEF												Nov 2008-Apr 2010	Haemophilus influenzae (Hi)
Grevers et al 2012	Germany	3-60 months	Otorrhea and MEF												Nov 2008-Apr 2010	Streptococcus pyogenes
Grevers et al 2012	Germany	3-60 months	Otorrhea and MEF												Nov 2008-Apr 2010	Moraxella catarrhalis (Mc)
Grevers et al 2012	Germany	3-60 months	Otorrhea and MEF												Nov 2008-Apr 2010	Achromobacter spp.
Grevers et al 2012	Germany	3-60 months	Otorrhea and MEF												Nov 2008-Apr 2010	Acinetobacter lwoffii
Grevers et al 2012	Germany	3-60 months	Otorrhea and MEF												Nov 2008-Apr 2010	Coryneobacertium spp.
Grevers et al 2012	Germany	3-60 months	Otorrhea and MEF												Nov 2008-Apr 2010	Escherichia coli
Grevers et al 2012	Germany	3-60 months	Otorrhea and MEF												Nov 2008-Apr 2010	Pseudomonas aeruginosa
Grevers et al 2012	Germany	3-60 months	Otorrhea and MEF												Nov 2008-Apr 2010	Staphylococcus aureus (SA)
Grevers et al 2012	Germany	3-60 months	Otorrhea and MEF												Nov 2008-Apr 2010	Streptococcus pneumoniae (Sp)	24	0 (0%)
Grevers et al 2012	Germany	3-60 months	Otorrhea and MEF												Nov 2008-Apr 2010	Haemophilus influenzae (Hi)
Grevers et al 2012	Germany	3-60 months	Otorrhea and MEF												Nov 2008-Apr 2010	Streptococcus pyogenes
Grevers et al 2012	Germany	3-60 months	Otorrhea and MEF												Nov 2008-Apr 2010	Moraxella catarrhalis (Mc)
Grevers et al 2012	Germany	3-60 months	Otorrhea and MEF												Nov 2008-Apr 2010	Achromobacter spp.
Grevers et al 2012	Germany	3-60 months	Otorrhea and MEF												Nov 2008-Apr 2010	Acinetobacter lwoffii
Grevers et al 2012	Germany	3-60 months	Otorrhea and MEF												Nov 2008-Apr 2010	Coryneobacertium spp.
Grevers et al 2012	Germany	3-60 months	Otorrhea and MEF												Nov 2008-Apr 2010	Escherichia coli
Grevers et al 2012	Germany	3-60 months	Otorrhea and MEF												Nov 2008-Apr 2010	Pseudomonas aeruginosa
Grevers et al 2012	Germany	3-60 months	Otorrhea and MEF												Nov 2008-Apr 2010	Staphylococcus aureus (SA)
Imöhl et al 2021	Germany	2 months to 5 years	Middle ear fluid (MEF)												Oct 2008-Oct 2009	Streptococcus pneumoniae (Sp)	445	43 (9.8%)
Imöhl et al 2021	Germany	2 months to 5 years	Middle ear fluid (MEF)												Oct 2009-Oct 2010	Streptococcus pneumoniae (Sp)	305	35 (11.7%)
Imöhl et al 2021	Germany	2 months to 5 years	Middle ear fluid (MEF)												Oct 2010-Oct 2011	Streptococcus pneumoniae (Sp)	209	12 (5.8%)
Imöhl et al 2021	Germany	2 months to 5 years	Middle ear fluid (MEF)												Oct 2011-Oct 2012	Streptococcus pneumoniae (Sp)	412	28 (6.9%)
Imöhl et al 2021	Germany	2 months to 5 years	Middle ear fluid (MEF)												Oct 2012-Oct 2013	Streptococcus pneumoniae (Sp)	340	21 (6.3%)
Imöhl et al 2021	Germany	2 months to 5 years	Middle ear fluid (MEF)												Oct 2013-Oct 2014	Streptococcus pneumoniae (Sp)	251	17 (6.9%)
Imöhl et al 2021	Germany	2 months to 5 years	Middle ear fluid (MEF)												Oct 2014-Oct 2015	Streptococcus pneumoniae (Sp)	214	14 (6.7%)
Imöhl et al 2021	Germany	2 months to 5 years	Middle ear fluid (MEF)												Oct 2008-Oct 2009	Haemophilus influenzae (Hi)
Imöhl et al 2021	Germany	2 months to 5 years	Middle ear fluid (MEF)												Oct 2009-Oct 2010	Haemophilus influenzae (Hi)
Imöhl et al 2021	Germany	2 months to 5 years	Middle ear fluid (MEF)												Oct 2010-Oct 2011	Haemophilus influenzae (Hi)
Imöhl et al 2021	Germany	2 months to 5 years	Middle ear fluid (MEF)												Oct 2011-Oct 2012	Haemophilus influenzae (Hi)
Imöhl et al 2021	Germany	2 months to 5 years	Middle ear fluid (MEF)												Oct 2012-Oct 2013	Haemophilus influenzae (Hi)
Imöhl et al 2021	Germany	2 months to 5 years	Middle ear fluid (MEF)												Oct 2013-Oct 2014	Haemophilus influenzae (Hi)
Imöhl et al 2021	Germany	2 months to 5 years	Middle ear fluid (MEF)												Oct 2014-Oct 2015	Haemophilus influenzae (Hi)
Imöhl et al 2021	Germany	2 months to 5 years	Middle ear fluid (MEF)												Oct 2008-Oct 2009	Moraxella catarrhalis (Mc)
Imöhl et al 2021	Germany	2 months to 5 years	Middle ear fluid (MEF)												Oct 2009-Oct 2010	Moraxella catarrhalis (Mc)
Imöhl et al 2021	Germany	2 months to 5 years	Middle ear fluid (MEF)												Oct 2010-Oct 2011	Moraxella catarrhalis (Mc)
Imöhl et al 2021	Germany	2 months to 5 years	Middle ear fluid (MEF)												Oct 2011-Oct 2012	Moraxella catarrhalis (Mc)
Imöhl et al 2021	Germany	2 months to 5 years	Middle ear fluid (MEF)												Oct 2012-Oct 2013	Moraxella catarrhalis (Mc)
Imöhl et al 2021	Germany	2 months to 5 years	Middle ear fluid (MEF)												Oct 2013-Oct 2014	Moraxella catarrhalis (Mc)
Imöhl et al 2021	Germany	2 months to 5 years	Middle ear fluid (MEF)												Oct 2014-Oct 2015	Moraxella catarrhalis (Mc)
Imöhl et al 2021	Germany	2 months to 5 years	Middle ear fluid (MEF)												Oct 2008-Oct 2009	Staphylococcus aureus (SA)
Imöhl et al 2021	Germany	2 months to 5 years	Middle ear fluid (MEF)												Oct 2009-Oct 2010	Staphylococcus aureus (SA)
Imöhl et al 2021	Germany	2 months to 5 years	Middle ear fluid (MEF)												Oct 2010-Oct 2011	Staphylococcus aureus (SA)
Imöhl et al 2021	Germany	2 months to 5 years	Middle ear fluid (MEF)												Oct 2011-Oct 2012	Staphylococcus aureus (SA)
Imöhl et al 2021	Germany	2 months to 5 years	Middle ear fluid (MEF)												Oct 2012-Oct 2013	Staphylococcus aureus (SA)
Imöhl et al 2021	Germany	2 months to 5 years	Middle ear fluid (MEF)												Oct 2013-Oct 2014	Staphylococcus aureus (SA)
Imöhl et al 2021	Germany	2 months to 5 years	Middle ear fluid (MEF)												Oct 2014-Oct 2015	Staphylococcus aureus (SA)
Imöhl et al 2021	Germany	2 months to 5 years	Middle ear fluid (MEF)												Oct 2008-Oct 2009	Streptococcus pyogenes
Imöhl et al 2021	Germany	2 months to 5 years	Middle ear fluid (MEF)												Oct 2009-Oct 2010	Streptococcus pyogenes
Imöhl et al 2021	Germany	2 months to 5 years	Middle ear fluid (MEF)												Oct 2010-Oct 2011	Streptococcus pyogenes
Imöhl et al 2021	Germany	2 months to 5 years	Middle ear fluid (MEF)												Oct 2011-Oct 2012	Streptococcus pyogenes
Imöhl et al 2021	Germany	2 months to 5 years	Middle ear fluid (MEF)												Oct 2012-Oct 2013	Streptococcus pyogenes
Imöhl et al 2021	Germany	2 months to 5 years	Middle ear fluid (MEF)												Oct 2013-Oct 2014	Streptococcus pyogenes
Imöhl et al 2021	Germany	2 months to 5 years	Middle ear fluid (MEF)												Oct 2014-Oct 2015	Streptococcus pyogenes
Imöhl et al 2021	Germany	2 months to 5 years	Nasopharyngeal swabs (NPS)												Oct 2008-Oct 2009	Streptococcus pneumoniae (Sp)	381	191 (50.1%)
Imöhl et al 2021	Germany	2 months to 5 years	Nasopharyngeal swabs (NPS)												Oct 2008-Oct 2009	Haemophilus influenzae (Hi)
Imöhl et al 2021	Germany	2 months to 5 years	Nasopharyngeal swabs (NPS)												Oct 2008-Oct 2009	Streptococcus pyogenes
Imöhl et al 2021	Germany	2 months to 5 years	Nasopharyngeal swabs (NPS)												Oct 2008-Oct 2009	Moraxella catarrhalis (Mc)
Imöhl et al 2021	Germany	2 months to 5 years	Nasopharyngeal swabs (NPS)												Oct 2008-Oct 2009	No relevant bacterial growth
Imöhl et al 2021	Germany	2 months to 5 years	Nasopharyngeal swabs (NPS)												Oct 2009-Oct 2010	Streptococcus pneumoniae (Sp)	285	161 (56.5%)
Imöhl et al 2021	Germany	2 months to 5 years	Nasopharyngeal swabs (NPS)												Oct 2009-Oct 2010	Haemophilus influenzae (Hi)
Imöhl et al 2021	Germany	2 months to 5 years	Nasopharyngeal swabs (NPS)												Oct 2009-Oct 2010	Streptococcus pyogenes
Imöhl et al 2021	Germany	2 months to 5 years	Nasopharyngeal swabs (NPS)												Oct 2009-Oct 2010	Moraxella catarrhalis (Mc)
Imöhl et al 2021	Germany	2 months to 5 years	Nasopharyngeal swabs (NPS)												Oct 2009-Oct 2010	No relevant bacterial growth
Imöhl et al 2021	Germany	2 months to 5 years	Nasopharyngeal swabs (NPS)												Oct 2010-Oct 2011	Streptococcus pneumoniae (Sp)	192	102 (53.1%)
Imöhl et al 2021	Germany	2 months to 5 years	Nasopharyngeal swabs (NPS)												Oct 2010-Oct 2011	Haemophilus influenzae (Hi)
Imöhl et al 2021	Germany	2 months to 5 years	Nasopharyngeal swabs (NPS)												Oct 2010-Oct 2011	Streptococcus pyogenes
Imöhl et al 2021	Germany	2 months to 5 years	Nasopharyngeal swabs (NPS)												Oct 2010-Oct 2011	Moraxella catarrhalis (Mc)
Imöhl et al 2021	Germany	2 months to 5 years	Nasopharyngeal swabs (NPS)												Oct 2010-Oct 2011	No relevant bacterial growth
Imöhl et al 2021	Germany	2 months to 5 years	Nasopharyngeal swabs (NPS)												Oct 2011-Oct 2012	Streptococcus pneumoniae (Sp)	389	190 (48.8%)
Imöhl et al 2021	Germany	2 months to 5 years	Nasopharyngeal swabs (NPS)												Oct 2011-Oct 2012	Haemophilus influenzae (Hi)
Imöhl et al 2021	Germany	2 months to 5 years	Nasopharyngeal swabs (NPS)												Oct 2011-Oct 2012	Streptococcus pyogenes
Imöhl et al 2021	Germany	2 months to 5 years	Nasopharyngeal swabs (NPS)												Oct 2011-Oct 2012	Moraxella catarrhalis (Mc)
Imöhl et al 2021	Germany	2 months to 5 years	Nasopharyngeal swabs (NPS)												Oct 2011-Oct 2012	No relevant bacterial growth
Imöhl et al 2021	Germany	2 months to 5 years	Nasopharyngeal swabs (NPS)												Oct 2012-Oct 2013	Streptococcus pneumoniae (Sp)	323	148 (45.8%)
Imöhl et al 2021	Germany	2 months to 5 years	Nasopharyngeal swabs (NPS)												Oct 2012-Oct 2013	Haemophilus influenzae (Hi)
Imöhl et al 2021	Germany	2 months to 5 years	Nasopharyngeal swabs (NPS)												Oct 2012-Oct 2013	Streptococcus pyogenes
Imöhl et al 2021	Germany	2 months to 5 years	Nasopharyngeal swabs (NPS)												Oct 2012-Oct 2013	Moraxella catarrhalis (Mc)
Imöhl et al 2021	Germany	2 months to 5 years	Nasopharyngeal swabs (NPS)												Oct 2012-Oct 2013	No relevant bacterial growth
Imöhl et al 2021	Germany	2 months to 5 years	Nasopharyngeal swabs (NPS)												Oct 2013-Oct 2014	Streptococcus pneumoniae (Sp)	235	121 (51.5%)
Imöhl et al 2021	Germany	2 months to 5 years	Nasopharyngeal swabs (NPS)												Oct 2013-Oct 2014	Haemophilus influenzae (Hi)
Imöhl et al 2021	Germany	2 months to 5 years	Nasopharyngeal swabs (NPS)												Oct 2013-Oct 2014	Streptococcus pyogenes
Imöhl et al 2021	Germany	2 months to 5 years	Nasopharyngeal swabs (NPS)												Oct 2013-Oct 2014	Moraxella catarrhalis (Mc)
Imöhl et al 2021	Germany	2 months to 5 years	Nasopharyngeal swabs (NPS)												Oct 2013-Oct 2014	No relevant bacterial growth
Imöhl et al 2021	Germany	2 months to 5 years	Nasopharyngeal swabs (NPS)												Oct 2014-Oct 2015	Streptococcus pneumoniae (Sp)	196	105 (53.6%)
Imöhl et al 2021	Germany	2 months to 5 years	Nasopharyngeal swabs (NPS)												Oct 2014-Oct 2015	Haemophilus influenzae (Hi)
Imöhl et al 2021	Germany	2 months to 5 years	Nasopharyngeal swabs (NPS)												Oct 2014-Oct 2015	Streptococcus pyogenes
Imöhl et al 2021	Germany	2 months to 5 years	Nasopharyngeal swabs (NPS)												Oct 2014-Oct 2015	Moraxella catarrhalis (Mc)
Imöhl et al 2021	Germany	2 months to 5 years	Nasopharyngeal swabs (NPS)												Oct 2014-Oct 2015	No relevant bacterial growth
Ouldali et al 2019	France	6 months - 2 years	Nasopharyngeal swabs (NPS)												Sep 2001-Dec 2002	Streptococcus pneumoniae (Sp)	1018	719 (70.6%)		Licensed PCV7 period
Ouldali et al 2019	France	6 months - 2 years	Nasopharyngeal swabs (NPS)												Jun 2003-May 2010	Streptococcus pneumoniae (Sp)	4159	2589 (62.3%)		Generalized PCV7 period
Ouldali et al 2019	France	6 months - 2 years	Nasopharyngeal swabs (NPS)												Jun 2011-Mar 2018	Streptococcus pneumoniae (Sp)	3964	2409 (60.8%)		PCV13 period
Pumarola et al 2013	Spain, Barcelona	3 - 35 months	Otorrhoea												May 2008-March 2010	Streptococcus pneumoniae (Sp)	28	8 (29%)
Pumarola et al 2013	Spain, Barcelona	3 - 35 months	Otorrhoea												May 2008-March 2010	Nontypeable H. influenzae (NTHi)
Pumarola et al 2013	Spain, Barcelona	3 - 35 months	Otorrhoea												May 2008-March 2010	Streptococcus pyogenes
Pumarola et al 2013	Spain, Barcelona	3 - 35 months	Otorrhoea												May 2008-March 2010	Moraxella catarrhalis (Mc)
Pumarola et al 2013	Spain, Barcelona	3 - 35 months	Otorrhoea												May 2008-March 2010	Other bacteria
Pumarola et al 2013	Spain, Barcelona	3 - 35 months	Tympanocentesis												May 2008-March 2010	Streptococcus pneumoniae (Sp)	77	13 (17%)
Pumarola et al 2013	Spain, Barcelona	3 - 35 months	Tympanocentesis												May 2008-March 2010	Nontypeable H. influenzae (NTHi)
Pumarola et al 2013	Spain, Barcelona	3 - 35 months	Tympanocentesis												May 2008-March 2010	Streptococcus pyogenes
Pumarola et al 2013	Spain, Barcelona	3 - 35 months	Tympanocentesis												May 2008-March 2010	Moraxella catarrhalis (Mc)
Pumarola et al 2013	Spain, Barcelona	3 - 35 months	Tympanocentesis												May 2008-March 2010	Other bacteria
Pumarola et al 2013	Spain, Barcelona	3 - 35 months	Total (Otorrhoea + Tympanocentesis)												May 2008-March 2010	Streptococcus pneumoniae (Sp)	105	21 (20%)
Pumarola et al 2013	Spain, Barcelona	3 - 35 months	Total (Otorrhoea + Tympanocentesis)												May 2008-March 2010	Nontypeable H. influenzae (NTHi)
Pumarola et al 2013	Spain, Barcelona	3 - 35 months	Total (Otorrhoea + Tympanocentesis)												May 2008-March 2010	Streptococcus pyogenes
Pumarola et al 2013	Spain, Barcelona	3 - 35 months	Total (Otorrhoea + Tympanocentesis)												May 2008-March 2010	Moraxella catarrhalis (Mc)
Pumarola et al 2013	Spain, Barcelona	3 - 35 months	Total (Otorrhoea + Tympanocentesis)												May 2008-March 2010	Other bacteria
Pumarola et al 2016	Spain	<2 years	Liese et al 2014			Annual incidence per 1,000	392
Pumarola et al 2016	Spain	3-5 years	Liese et al 2014			Annual incidence per 1,000	263
Pumarola et al 2016	Spain	3-36 months	Middle ear fluid (MEF) - Culture												Feb 2009-May 2012	Streptococcus pneumoniae (Sp)	77	24 (31%)
Pumarola et al 2016	Spain	3-36 months	Middle ear fluid (MEF) - Culture												Feb 2009-May 2012	Haemophilus influenzae (Hi)
Pumarola et al 2016	Spain	3-36 months	Middle ear fluid (MEF) - Culture												Feb 2009-May 2012	Streptococcus pyogenes
Pumarola et al 2016	Spain	3-36 months	Middle ear fluid (MEF) - Culture												Feb 2009-May 2012	Moraxella catarrhalis (Mc)
Pumarola et al 2016	Spain	3-36 months	Middle ear fluid (MEF) - Culture												Feb 2009-May 2012	Sp + Hi
Pumarola et al 2016	Spain	3-36 months	Middle ear fluid (MEF) - PCR												Feb 2009-May 2012	Streptococcus pneumoniae (Sp)	42	23 (55%)
Pumarola et al 2016	Spain	3-36 months	Middle ear fluid (MEF) - PCR												Feb 2009-May 2012	Haemophilus influenzae (Hi)
Pumarola et al 2016	Spain	3-36 months	Middle ear fluid (MEF) - PCR												Feb 2009-May 2012	Sp + Hi
Pumarola et al 2016	Spain	3-36 months	Middle ear fluid (MEF) - Culture + PCR												Feb 2009-May 2012	Streptococcus pneumoniae (Sp)	117	46 (39%)
Pumarola et al 2016	Spain	3-36 months	Middle ear fluid (MEF) - Culture + PCR												Feb 2009-May 2012	Haemophilus influenzae (Hi)
Pumarola et al 2016	Spain	3-36 months	Middle ear fluid (MEF) - Culture + PCR												Feb 2009-May 2012	Sp + Hi
Quirk et al 2018	Iceland	1 to <7 years	Nasopharyngeal samples												2009	Streptococcus pneumoniae (Sp)	516	394 (76.4%)
Quirk et al 2018	Iceland	1 to <7 years	Nasopharyngeal samples												2010	Streptococcus pneumoniae (Sp)	444	324 (73.0%)
Quirk et al 2018	Iceland	1 to <7 years	Nasopharyngeal samples												2011	Streptococcus pneumoniae (Sp)	420	273 (65.0%)
Quirk et al 2018	Iceland	1 to <7 years	Nasopharyngeal samples												2012	Streptococcus pneumoniae (Sp)	465	284 (61.1%)
Quirk et al 2018	Iceland	1 to <7 years	Nasopharyngeal samples												2013	Streptococcus pneumoniae (Sp)	471	334 (70.9%)
Quirk et al 2018	Iceland	1 to <7 years	Nasopharyngeal samples												2014	Streptococcus pneumoniae (Sp)	566	394 (69.6%)
Quirk et al 2018	Iceland	1 to <7 years	Nasopharyngeal samples												2015	Streptococcus pneumoniae (Sp)	533	391 (73.4%)
Quirk et al 2018	Iceland	1 to <7 years	Nasopharyngeal samples												2016	Streptococcus pneumoniae (Sp)	541	354 (65.6%)
Quirk et al 2018	Iceland	1 to <7 years	Nasopharyngeal samples												2017	Streptococcus pneumoniae (Sp)	506	272 (53.8%)
Quirk et al 2018	Iceland	1 to <7 years	Nasopharyngeal samples												2009-2011	Streptococcus pneumoniae (Sp)	1380	991 (71.8%)		Pre-vaccination period
Quirk et al 2018	Iceland	1 to <7 years	Nasopharyngeal samples												2012-2017	Streptococcus pneumoniae (Sp)	3081	2029 (65.9%)		Post-vaccination period
Setchanova et al 2013	Bulgaria	<5 years	Middle ear fluid (MEF)												1994-2011	Streptococcus pneumoniae (Sp)	146	110
Setchanova et al 2013	Bulgaria	<5 years	Middle ear fluid (MEF)												1994-2011	Nontypeable H. influenzae (NTHi)
Wouters et al 2019 A	Belgium	6-30 months	Nasopharyngeal swab												2016	Streptococcus pneumoniae (Sp)	39	27 (69.2%)
Wouters et al 2019 A	Belgium	6-30 months	Nasopharyngeal swab												2017	Streptococcus pneumoniae (Sp)	122	79 (64.8%)	55.5%–73.0%

## Sheet: S.pneumoniae
General information				S.pneumoniae											Comments
Identifier	Location	Population	Data sources	Serotype distribution					Antibiotic resistance
				Time interval	Serotype	n	Estimate	CI	Time interval	Resistance or Susceptibility	Antibiotic	Described measure	n	Estimate
Sillanpää et al 2016 A	Finland	6-39 months	Middle ear fluid (MEF)								Ampicillin				S.Pneumoniae
Sillanpää et al 2016 A	Finland	6-39 months	Middle ear fluid (MEF)								Erythromycin				S.Pneumoniae
Sillanpää et al 2016 A	Finland	6-39 months	Middle ear fluid (MEF)								Sulphamethoxazole				S.Pneumoniae
Sillanpää et al 2016 A	Finland	6-39 months	Middle ear fluid (MEF)						Sep 2010-Dec 2011	Resistant/Intermediately resistant	Penicillin	Bacterial culturing of middle ear fluid samples from AOM trial participants, followed by antibiotic treatment and bacteria susceptibility testing.	0/3	20	S.Pneumoniae
Sillanpää et al 2016 A	Finland	6-39 months	Middle ear fluid (MEF)								Ampicillin				Mixed flora (including one sample with S. Pneumoniae)
Sillanpää et al 2016 A	Finland	6-39 months	Middle ear fluid (MEF)								Erythromycin				Mixed flora (including one sample with S. Pneumoniae)
Sillanpää et al 2016 A	Finland	6-39 months	Middle ear fluid (MEF)								Sulphamethoxazole				Mixed flora (including one sample with S. Pneumoniae)
Sillanpää et al 2016 A	Finland	6-39 months	Middle ear fluid (MEF)						Sep 2010-Dec 2011	Resistant/Intermediately resistant	Penicillin	Bacterial culturing of middle ear fluid samples from AOM trial participants, followed by antibiotic treatment and bacteria susceptibility testing.	0/0	0	Mixed flora (including one sample with S. Pneumoniae)
Cohen et al 2020 A	France	6 to 24 months	Nasopharyngeal swabs	2001-2019	19F	10740	<3%
Cohen et al 2020 A	France	6 to 24 months	Nasopharyngeal swabs	2001-2019	19A	10740	<3%
Cohen et al 2020 A	France	6 to 24 months	Nasopharyngeal swabs	2001-2019	3	10740	<3%
Cohen et al 2020 A	France	6 to 24 months	Nasopharyngeal swabs	2001-2019	15B/C	10740	5-10%
Cohen et al 2020 A	France	6 to 24 months	Nasopharyngeal swabs	2001-2019	23B	10740	5-10%
Cohen et al 2020 A	France	6 to 24 months	Nasopharyngeal swabs	2001-2019	11A	10740	5-10%		2001-2019	Non-susceptible	Penicillin	Not provided	Not provided	Not provided
Cohen et al 2020 A	France	6 to 24 months	Nasopharyngeal swabs	2001-2019	15A	10740	5-10%		2001-2019	Non-susceptible	Penicillin	Not provided	Not provided	Not provided
Cohen et al 2020 A	France	6 to 24 months	Nasopharyngeal swabs	2001-2019	10A	10740	5-10%
Cohen et al 2020 A	France	6 to 24 months	Nasopharyngeal swabs	2001-2019	35B	10740	5-10%		2001-2019	Non-susceptible	Penicillin	Not provided	Not provided	Not provided
Cohen et al 2015	France	6–24 months, suffering from suppurative AOM with fever and/or otalgia	Nasopharyngeal swabs	2001	PCV7 serotypes	7991	0.445		2001-2002	Non-susceptible (intermediate + resistant)	Penicillin	Minimal inhibitory concentration (MIC) by the agar-dilution method. Isolates were classified as penicillinsusceptible (PSP; MIC ≤ 0.06 ␮g/ml), penicillin-non-susceptible (PNSP; MIC ≥ 0.12 ␮g/ml), penicillin-intermediate-resistant (PIRP; MIC 0.12–2.0 ␮g/ml), or penicillin-resistant (PRP; MIC > 2 ␮g/ml) according to the European Committee on antimicrobial susceptibility testing (http://www.eucast.o…	471	0.671	More details in figure (by serotypes also) but not possible to extract exact numbers.
Cohen et al 2015	France	6–24 months, suffering from suppurative AOM with fever and/or otalgia	Nasopharyngeal swabs	2001	19F		0.113		2013-2014	Non-susceptible (intermediate + resistant)	Penicillin	Minimal inhibitory concentration (MIC) by the agar-dilution method. Isolates were classified as penicillinsusceptible (PSP; MIC ≤ 0.06 µg/ml), penicillin-non-susceptible (PNSP; MIC ≥ 0.12µg/ml), penicillin-intermediate-resistant (PIRP; MIC 0.12–2.0µg/ml), or penicillin-resistant (PRP; MIC > 2 µg/ml) according to the European Committee on antimicrobial susceptibility testing (http://www.eucast.org…	324	0.331	More details in figure (by serotypes also) but not possible to extract exact numbers.
Cohen et al 2015	France	6–24 months, suffering from suppurative AOM with fever and/or otalgia	Nasopharyngeal swabs	2001	19A		0.086		2001-2002	Intermediate resistance	Penicillin	Minimal inhibitory concentration (MIC) by the agar-dilution method. Isolates were classified as penicillinsusceptible (PSP; MIC ≤ 0.06 µg/ml), penicillin-non-susceptible (PNSP; MIC ≥ 0.12µg/ml), penicillin-intermediate-resistant (PIRP; MIC 0.12–2.0µg/ml), or penicillin-resistant (PRP; MIC > 2 µg/ml) according to the European Committee on antimicrobial susceptibility testing (http://www.eucast.org…	471	0.658	More details in figure (by serotypes also) but not possible to extract exact numbers.
Cohen et al 2015	France	6–24 months, suffering from suppurative AOM with fever and/or otalgia	Nasopharyngeal swabs	2001	3		0.014		2013-2014	Intermediate resistance	Penicillin	Minimal inhibitory concentration (MIC) by the agar-dilution method. Isolates were classified as penicillinsusceptible (PSP; MIC ≤ 0.06 µg/ml), penicillin-non-susceptible (PNSP; MIC ≥ 0.12µg/ml), penicillin-intermediate-resistant (PIRP; MIC 0.12–2.0µg/ml), or penicillin-resistant (PRP; MIC > 2 µg/ml) according to the European Committee on antimicrobial susceptibility testing (http://www.eucast.org…	324	0.322	More details in figure (by serotypes also) but not possible to extract exact numbers.
Cohen et al 2015	France	6–24 months, suffering from suppurative AOM with fever and/or otalgia	Nasopharyngeal swabs	2001	7F		0		2001-2002	Resistant	Penicillin	Minimal inhibitory concentration (MIC) by the agar-dilution method. Isolates were classified as penicillinsusceptible (PSP; MIC ≤ 0.06 µg/ml), penicillin-non-susceptible (PNSP; MIC ≥ 0.12µg/ml), penicillin-intermediate-resistant (PIRP; MIC 0.12–2.0µg/ml), or penicillin-resistant (PRP; MIC > 2 µg/ml) according to the European Committee on antimicrobial susceptibility testing (http://www.eucast.org…	471	0.013	More details in figure (by serotypes also) but not possible to extract exact numbers.
Cohen et al 2015	France	6–24 months, suffering from suppurative AOM with fever and/or otalgia	Nasopharyngeal swabs	2001	6A		0.069		2013-2014	Resistant	Penicillin	Minimal inhibitory concentration (MIC) by the agar-dilution method. Isolates were classified as penicillinsusceptible (PSP; MIC ≤ 0.06 µg/ml), penicillin-non-susceptible (PNSP; MIC ≥ 0.12µg/ml), penicillin-intermediate-resistant (PIRP; MIC 0.12–2.0µg/ml), or penicillin-resistant (PRP; MIC > 2 µg/ml) according to the European Committee on antimicrobial susceptibility testing (http://www.eucast.org…	324	0.01	More details in figure (by serotypes also) but not possible to extract exact numbers.
Cohen et al 2015	France	6–24 months, suffering from suppurative AOM with fever and/or otalgia	Nasopharyngeal swabs	2001	6C		0				Erythromycin				n for Sp samples tested only from 2001 and 2014 not provided
Cohen et al 2015	France	6–24 months, suffering from suppurative AOM with fever and/or otalgia	Nasopharyngeal swabs	2010	19A		0.158				Erythromycin				n for Sp samples tested only from 2001 and 2014 not provided
Cohen et al 2015	France	6–24 months, suffering from suppurative AOM with fever and/or otalgia	Nasopharyngeal swabs	2010	6C		0.05
Cohen et al 2015	France	6–24 months, suffering from suppurative AOM with fever and/or otalgia	Nasopharyngeal swabs	2014	PCV7 serotypes	7991	0.012
Cohen et al 2015	France	6–24 months, suffering from suppurative AOM with fever and/or otalgia	Nasopharyngeal swabs	2014	19F
Cohen et al 2015	France	6–24 months, suffering from suppurative AOM with fever and/or otalgia	Nasopharyngeal swabs	2014	19A		0.012
Cohen et al 2015	France	6–24 months, suffering from suppurative AOM with fever and/or otalgia	Nasopharyngeal swabs	2014	3
Cohen et al 2015	France	6–24 months, suffering from suppurative AOM with fever and/or otalgia	Nasopharyngeal swabs	2014	7F
Cohen et al 2015	France	6–24 months, suffering from suppurative AOM with fever and/or otalgia	Nasopharyngeal swabs	2014	6A
Cohen et al 2015	France	6–24 months, suffering from suppurative AOM with fever and/or otalgia	Nasopharyngeal swabs	2014	6C		0.014
Cohen et al 2015	France	6–24 months, suffering from suppurative AOM with fever and/or otalgia	Nasopharyngeal swabs	2014	15B/C		0.095
Cohen et al 2015	France	6–24 months, suffering from suppurative AOM with fever and/or otalgia	Nasopharyngeal swabs	2014	11A		0.071
Rybak et al 2018	France	6 to 24 months, AOM diagnosis (Paradise criteria), with fever and/or otalgia	Bacteriologic data on NP carriage	2001-2002	PCV7 vaccine types	867	535 (61.8)								Pre-PCV7 period
Rybak et al 2018	France	6 to 24 months, AOM diagnosis (Paradise criteria), with fever and/or otalgia	Bacteriologic data on NP carriage	2001-2002	PCV13 vaccine types + 6C	867	742 (86.7)								Pre-PCV7 period
Rybak et al 2018	France	6 to 24 months, AOM diagnosis (Paradise criteria), with fever and/or otalgia	Bacteriologic data on NP carriage	2001-2002	Additional serotypes + 6C	867	207 (23.9)								Pre-PCV7 period
Rybak et al 2018	France	6 to 24 months, AOM diagnosis (Paradise criteria), with fever and/or otalgia	Bacteriologic data on NP carriage	2001-2002	Non-PCV13 and non-6C serotypes	867	124 (14.3)								Pre-PCV7 period
Rybak et al 2018	France	6 to 24 months, AOM diagnosis (Paradise criteria), with fever and/or otalgia	Bacteriologic data on NP carriage	2001-2002	Unknown serotypes	867	1 (0.1)								Pre-PCV7 period
Rybak et al 2018	France	6 to 24 months, AOM diagnosis (Paradise criteria), with fever and/or otalgia	Bacteriologic data on NP carriage	2003-2005	PCV7 vaccine types	1229	452 (36.8)								Non-generalized PCV7 Period
Rybak et al 2018	France	6 to 24 months, AOM diagnosis (Paradise criteria), with fever and/or otalgia	Bacteriologic data on NP carriage	2003-2005	PCV13 vaccine types + 6C	1229	831 (67.6)								Non-generalized PCV7 Period
Rybak et al 2018	France	6 to 24 months, AOM diagnosis (Paradise criteria), with fever and/or otalgia	Bacteriologic data on NP carriage	2003-2005	Additional serotypes + 6C	1229	379 (30.8)								Non-generalized PCV7 Period
Rybak et al 2018	France	6 to 24 months, AOM diagnosis (Paradise criteria), with fever and/or otalgia	Bacteriologic data on NP carriage	2003-2005	Non-PCV13 and non-6C serotypes	1229	398 (32.4)								Non-generalized PCV7 Period
Rybak et al 2018	France	6 to 24 months, AOM diagnosis (Paradise criteria), with fever and/or otalgia	Bacteriologic data on NP carriage	2003-2005	Unknown serotypes	1229	0 (0)								Non-generalized PCV7 Period
Rybak et al 2018	France	6 to 24 months, AOM diagnosis (Paradise criteria), with fever and/or otalgia	Bacteriologic data on NP carriage	2006-2010	PCV7 vaccine types	2488	208 (8.4)								PCV7 period
Rybak et al 2018	France	6 to 24 months, AOM diagnosis (Paradise criteria), with fever and/or otalgia	Bacteriologic data on NP carriage	2006-2010	PCV13 vaccine types + 6C	2488	1089 (43.9)								PCV7 period
Rybak et al 2018	France	6 to 24 months, AOM diagnosis (Paradise criteria), with fever and/or otalgia	Bacteriologic data on NP carriage	2006-2010	Additional serotypes + 6C	2488	881 (35.5)								PCV7 period
Rybak et al 2018	France	6 to 24 months, AOM diagnosis (Paradise criteria), with fever and/or otalgia	Bacteriologic data on NP carriage	2006-2010	Non-PCV13 and non-6C serotypes	2488	1389 (56.1)								PCV7 period
Rybak et al 2018	France	6 to 24 months, AOM diagnosis (Paradise criteria), with fever and/or otalgia	Bacteriologic data on NP carriage	2006-2010	Unknown serotypes	2488	10 (0.4)								PCV7 period
Rybak et al 2018	France	6 to 24 months, AOM diagnosis (Paradise criteria), with fever and/or otalgia	Bacteriologic data on NP carriage	2011-2012	PCV7 vaccine types	976	31 (3.2)								Transition PCV7-PCV13
Rybak et al 2018	France	6 to 24 months, AOM diagnosis (Paradise criteria), with fever and/or otalgia	Bacteriologic data on NP carriage	2011-2012	PCV13 vaccine types + 6C	976	159 (16.3)								Transition PCV7-PCV13
Rybak et al 2018	France	6 to 24 months, AOM diagnosis (Paradise criteria), with fever and/or otalgia	Bacteriologic data on NP carriage	2011-2012	Additional serotypes + 6C	976	128 (13.1)								Transition PCV7-PCV13
Rybak et al 2018	France	6 to 24 months, AOM diagnosis (Paradise criteria), with fever and/or otalgia	Bacteriologic data on NP carriage	2011-2012	Non-PCV13 and non-6C serotypes	976	816 (83.7)								Transition PCV7-PCV13
Rybak et al 2018	France	6 to 24 months, AOM diagnosis (Paradise criteria), with fever and/or otalgia	Bacteriologic data on NP carriage	2011-2012	Unknown serotypes	976	1 (0.1)								Transition PCV7-PCV13
Rybak et al 2018	France	6 to 24 months, AOM diagnosis (Paradise criteria), with fever and/or otalgia	Bacteriologic data on NP carriage	≥2013	PCV7 vaccine types	1994	58 (2.9)								PCV13 period
Rybak et al 2018	France	6 to 24 months, AOM diagnosis (Paradise criteria), with fever and/or otalgia	Bacteriologic data on NP carriage	≥2013	PCV13 vaccine types + 6C	1994	165 (8.3)								PCV13 period
Rybak et al 2018	France	6 to 24 months, AOM diagnosis (Paradise criteria), with fever and/or otalgia	Bacteriologic data on NP carriage	≥2013	Additional serotypes + 6C	1994	107 (5.4)								PCV13 period
Rybak et al 2018	France	6 to 24 months, AOM diagnosis (Paradise criteria), with fever and/or otalgia	Bacteriologic data on NP carriage	≥2013	Non-PCV13 and non-6C serotypes	1994	1823 (91.7)								PCV13 period
Rybak et al 2018	France	6 to 24 months, AOM diagnosis (Paradise criteria), with fever and/or otalgia	Bacteriologic data on NP carriage	≥2013	Unknown serotypes	1994	6 (0.3)								PCV13 period
Rybak et al 2018	France	6 to 24 months, AOM diagnosis (Paradise criteria), with fever and/or otalgia	Bacteriologic data on NP carriage	≥2013	15B/C (nonvaccine serotype)	1994	0.141								PCV13 period
Rybak et al 2018	France	6 to 24 months, AOM diagnosis (Paradise criteria), with fever and/or otalgia	Bacteriologic data on NP carriage	≥2013	11A (nonvaccine serotype)	1994	0.104								PCV13 period
Rybak et al 2018	France	6 to 24 months, AOM diagnosis (Paradise criteria), with fever and/or otalgia	Bacteriologic data on NP carriage	≥2013	23B (nonvaccine serotype)	1994	0.093								PCV13 period
Rybak et al 2018	France	6 to 24 months, AOM diagnosis (Paradise criteria), with fever and/or otalgia	Bacteriologic data on NP carriage	≥2013	15A (nonvaccine serotype)	1994	0.07								PCV13 period
Rybak et al 2018	France	6 to 24 months, AOM diagnosis (Paradise criteria), with fever and/or otalgia	Bacteriologic data on NP carriage	≥2013	35B (nonvaccine serotype)	1994	0.065								PCV13 period
Rybak et al 2018	France	6 to 24 months, AOM diagnosis (Paradise criteria), with fever and/or otalgia	Bacteriologic data on NP carriage						2001-2002	susceptible	Penicillin	The agar-dilution method with minimal inhibitory concentration (MIC) was used to determine susceptibility of Sp strains to penicillin. Isolates were divided into penicillin-susceptible (MIC ≤0.06 mg/L), penicillin-intermediate–resistant (MIC 0.06–2.0 mg/L) and penicillin-resistant (MIC >2 mg/L). Penicillin-non-susceptible Sp (PNSP) isolates were defined as penicillin-intermediate-resistant and pe…	867	299 (34.5)	Pre-PCV7 period
Rybak et al 2018	France	6 to 24 months, AOM diagnosis (Paradise criteria), with fever and/or otalgia	Bacteriologic data on NP carriage						2001-2002	Intermediate-resistant	Penicillin	The agar-dilution method with minimal inhibitory concentration (MIC) was used to determine susceptibility of Sp strains to penicillin. Isolates were divided into penicillin-susceptible (MIC ≤0.06 mg/L), penicillin-intermediate–resistant (MIC 0.06–2.0 mg/L) and penicillin-resistant (MIC >2 mg/L). Penicillin-non-susceptible Sp (PNSP) isolates were defined as penicillin-intermediate-resistant and pe…	867	556 (64.1)	Pre-PCV7 period
Rybak et al 2018	France	6 to 24 months, AOM diagnosis (Paradise criteria), with fever and/or otalgia	Bacteriologic data on NP carriage						2001-2002	resistant	Penicillin	The agar-dilution method with minimal inhibitory concentration (MIC) was used to determine susceptibility of Sp strains to penicillin. Isolates were divided into penicillin-susceptible (MIC ≤0.06 mg/L), penicillin-intermediate–resistant (MIC 0.06–2.0 mg/L) and penicillin-resistant (MIC >2 mg/L). Penicillin-non-susceptible Sp (PNSP) isolates were defined as penicillin-intermediate-resistant and pe…	867	12 (1.4)	Pre-PCV7 period
Rybak et al 2018	France	6 to 24 months, AOM diagnosis (Paradise criteria), with fever and/or otalgia	Bacteriologic data on NP carriage						2001-2002	Non-susceptible	Penicillin	The agar-dilution method with minimal inhibitory concentration (MIC) was used to determine susceptibility of Sp strains to penicillin. Isolates were divided into penicillin-susceptible (MIC ≤0.06 mg/L), penicillin-intermediate–resistant (MIC 0.06–2.0 mg/L) and penicillin-resistant (MIC >2 mg/L). Penicillin-non-susceptible Sp (PNSP) isolates were defined as penicillin-intermediate-resistant and pe…	867	568 (65.5)	Pre-PCV7 period
Rybak et al 2018	France	6 to 24 months, AOM diagnosis (Paradise criteria), with fever and/or otalgia	Bacteriologic data on NP carriage								Erythromycin
Rybak et al 2018	France	6 to 24 months, AOM diagnosis (Paradise criteria), with fever and/or otalgia	Bacteriologic data on NP carriage								Erythromycin
Rybak et al 2018	France	6 to 24 months, AOM diagnosis (Paradise criteria), with fever and/or otalgia	Bacteriologic data on NP carriage								Erythromycin
Rybak et al 2018	France	6 to 24 months, AOM diagnosis (Paradise criteria), with fever and/or otalgia	Bacteriologic data on NP carriage						2003-2005	susceptible	Penicillin	The agar-dilution method with minimal inhibitory concentration (MIC) was used to determine susceptibility of Sp strains to penicillin. Isolates were divided into penicillin-susceptible (MIC ≤0.06 mg/L), penicillin-intermediate–resistant (MIC 0.06–2.0 mg/L) and penicillin-resistant (MIC >2 mg/L). Penicillin-non-susceptible Sp (PNSP) isolates were defined as penicillin-intermediate-resistant and pe…	1229	661 (53.8)	Non-generalized PCV7 Period
Rybak et al 2018	France	6 to 24 months, AOM diagnosis (Paradise criteria), with fever and/or otalgia	Bacteriologic data on NP carriage						2003-2005	Intermediate-resistant	Penicillin	The agar-dilution method with minimal inhibitory concentration (MIC) was used to determine susceptibility of Sp strains to penicillin. Isolates were divided into penicillin-susceptible (MIC ≤0.06 mg/L), penicillin-intermediate–resistant (MIC 0.06–2.0 mg/L) and penicillin-resistant (MIC >2 mg/L). Penicillin-non-susceptible Sp (PNSP) isolates were defined as penicillin-intermediate-resistant and pe…	1229	560 (45.6)	Non-generalized PCV7 Period
Rybak et al 2018	France	6 to 24 months, AOM diagnosis (Paradise criteria), with fever and/or otalgia	Bacteriologic data on NP carriage						2003-2005	resistant	Penicillin	The agar-dilution method with minimal inhibitory concentration (MIC) was used to determine susceptibility of Sp strains to penicillin. Isolates were divided into penicillin-susceptible (MIC ≤0.06 mg/L), penicillin-intermediate–resistant (MIC 0.06–2.0 mg/L) and penicillin-resistant (MIC >2 mg/L). Penicillin-non-susceptible Sp (PNSP) isolates were defined as penicillin-intermediate-resistant and pe…	1229	8 (0.7)	Non-generalized PCV7 Period
Rybak et al 2018	France	6 to 24 months, AOM diagnosis (Paradise criteria), with fever and/or otalgia	Bacteriologic data on NP carriage						2003-2005	Non-susceptible	Penicillin	The agar-dilution method with minimal inhibitory concentration (MIC) was used to determine susceptibility of Sp strains to penicillin. Isolates were divided into penicillin-susceptible (MIC ≤0.06 mg/L), penicillin-intermediate–resistant (MIC 0.06–2.0 mg/L) and penicillin-resistant (MIC >2 mg/L). Penicillin-non-susceptible Sp (PNSP) isolates were defined as penicillin-intermediate-resistant and pe…	1229	568 (46.2)	Non-generalized PCV7 Period
Rybak et al 2018	France	6 to 24 months, AOM diagnosis (Paradise criteria), with fever and/or otalgia	Bacteriologic data on NP carriage								Erythromycin
Rybak et al 2018	France	6 to 24 months, AOM diagnosis (Paradise criteria), with fever and/or otalgia	Bacteriologic data on NP carriage								Erythromycin
Rybak et al 2018	France	6 to 24 months, AOM diagnosis (Paradise criteria), with fever and/or otalgia	Bacteriologic data on NP carriage								Erythromycin
Rybak et al 2018	France	6 to 24 months, AOM diagnosis (Paradise criteria), with fever and/or otalgia	Bacteriologic data on NP carriage						2006-2010	susceptible	Penicillin	The agar-dilution method with minimal inhibitory concentration (MIC) was used to determine susceptibility of Sp strains to penicillin. Isolates were divided into penicillin-susceptible (MIC ≤0.06 mg/L), penicillin-intermediate–resistant (MIC 0.06–2.0 mg/L) and penicillin-resistant (MIC >2 mg/L). Penicillin-non-susceptible Sp (PNSP) isolates were defined as penicillin-intermediate-resistant and pe…	2488	1324 (53.2)	PCV7 period
Rybak et al 2018	France	6 to 24 months, AOM diagnosis (Paradise criteria), with fever and/or otalgia	Bacteriologic data on NP carriage						2006-2010	Intermediate-resistant	Penicillin	The agar-dilution method with minimal inhibitory concentration (MIC) was used to determine susceptibility of Sp strains to penicillin. Isolates were divided into penicillin-susceptible (MIC ≤0.06 mg/L), penicillin-intermediate–resistant (MIC 0.06–2.0 mg/L) and penicillin-resistant (MIC >2 mg/L). Penicillin-non-susceptible Sp (PNSP) isolates were defined as penicillin-intermediate-resistant and pe…	2488	1155 (46.4)	PCV7 period
Rybak et al 2018	France	6 to 24 months, AOM diagnosis (Paradise criteria), with fever and/or otalgia	Bacteriologic data on NP carriage						2006-2010	resistant	Penicillin	The agar-dilution method with minimal inhibitory concentration (MIC) was used to determine susceptibility of Sp strains to penicillin. Isolates were divided into penicillin-susceptible (MIC ≤0.06 mg/L), penicillin-intermediate–resistant (MIC 0.06–2.0 mg/L) and penicillin-resistant (MIC >2 mg/L). Penicillin-non-susceptible Sp (PNSP) isolates were defined as penicillin-intermediate-resistant and pe…	2488	9 (0.4)	PCV7 period
Rybak et al 2018	France	6 to 24 months, AOM diagnosis (Paradise criteria), with fever and/or otalgia	Bacteriologic data on NP carriage						2006-2010	Non-susceptible	Penicillin	The agar-dilution method with minimal inhibitory concentration (MIC) was used to determine susceptibility of Sp strains to penicillin. Isolates were divided into penicillin-susceptible (MIC ≤0.06 mg/L), penicillin-intermediate–resistant (MIC 0.06–2.0 mg/L) and penicillin-resistant (MIC >2 mg/L). Penicillin-non-susceptible Sp (PNSP) isolates were defined as penicillin-intermediate-resistant and pe…	2488	1164 (46.8)	PCV7 period
Rybak et al 2018	France	6 to 24 months, AOM diagnosis (Paradise criteria), with fever and/or otalgia	Bacteriologic data on NP carriage								Erythromycin
Rybak et al 2018	France	6 to 24 months, AOM diagnosis (Paradise criteria), with fever and/or otalgia	Bacteriologic data on NP carriage								Erythromycin
Rybak et al 2018	France	6 to 24 months, AOM diagnosis (Paradise criteria), with fever and/or otalgia	Bacteriologic data on NP carriage								Erythromycin
Rybak et al 2018	France	6 to 24 months, AOM diagnosis (Paradise criteria), with fever and/or otalgia	Bacteriologic data on NP carriage						2011-2012	susceptible	Penicillin	The agar-dilution method with minimal inhibitory concentration (MIC) was used to determine susceptibility of Sp strains to penicillin. Isolates were divided into penicillin-susceptible (MIC ≤0.06 mg/L), penicillin-intermediate–resistant (MIC 0.06–2.0 mg/L) and penicillin-resistant (MIC >2 mg/L). Penicillin-non-susceptible Sp (PNSP) isolates were defined as penicillin-intermediate-resistant and pe…	976	608 (62.3)	Transition PCV7-PCV13
Rybak et al 2018	France	6 to 24 months, AOM diagnosis (Paradise criteria), with fever and/or otalgia	Bacteriologic data on NP carriage						2011-2012	Intermediate-resistant	Penicillin	The agar-dilution method with minimal inhibitory concentration (MIC) was used to determine susceptibility of Sp strains to penicillin. Isolates were divided into penicillin-susceptible (MIC ≤0.06 mg/L), penicillin-intermediate–resistant (MIC 0.06–2.0 mg/L) and penicillin-resistant (MIC >2 mg/L). Penicillin-non-susceptible Sp (PNSP) isolates were defined as penicillin-intermediate-resistant and pe…	976	365 (37.4)	Transition PCV7-PCV13
Rybak et al 2018	France	6 to 24 months, AOM diagnosis (Paradise criteria), with fever and/or otalgia	Bacteriologic data on NP carriage						2011-2012	resistant	Penicillin	The agar-dilution method with minimal inhibitory concentration (MIC) was used to determine susceptibility of Sp strains to penicillin. Isolates were divided into penicillin-susceptible (MIC ≤0.06 mg/L), penicillin-intermediate–resistant (MIC 0.06–2.0 mg/L) and penicillin-resistant (MIC >2 mg/L). Penicillin-non-susceptible Sp (PNSP) isolates were defined as penicillin-intermediate-resistant and pe…	976	3 (0.3)	Transition PCV7-PCV13
Rybak et al 2018	France	6 to 24 months, AOM diagnosis (Paradise criteria), with fever and/or otalgia	Bacteriologic data on NP carriage						2011-2012	Non-susceptible	Penicillin	The agar-dilution method with minimal inhibitory concentration (MIC) was used to determine susceptibility of Sp strains to penicillin. Isolates were divided into penicillin-susceptible (MIC ≤0.06 mg/L), penicillin-intermediate–resistant (MIC 0.06–2.0 mg/L) and penicillin-resistant (MIC >2 mg/L). Penicillin-non-susceptible Sp (PNSP) isolates were defined as penicillin-intermediate-resistant and pe…	976	368 (37.7)	Transition PCV7-PCV13
Rybak et al 2018	France	6 to 24 months, AOM diagnosis (Paradise criteria), with fever and/or otalgia	Bacteriologic data on NP carriage								Erythromycin
Rybak et al 2018	France	6 to 24 months, AOM diagnosis (Paradise criteria), with fever and/or otalgia	Bacteriologic data on NP carriage								Erythromycin
Rybak et al 2018	France	6 to 24 months, AOM diagnosis (Paradise criteria), with fever and/or otalgia	Bacteriologic data on NP carriage								Erythromycin
Rybak et al 2018	France	6 to 24 months, AOM diagnosis (Paradise criteria), with fever and/or otalgia	Bacteriologic data on NP carriage						≥2013	susceptible	Penicillin	The agar-dilution method with minimal inhibitory concentration (MIC) was used to determine susceptibility of Sp strains to penicillin. Isolates were divided into penicillin-susceptible (MIC ≤0.06 mg/L), penicillin-intermediate–resistant (MIC 0.06–2.0 mg/L) and penicillin-resistant (MIC >2 mg/L). Penicillin-non-susceptible Sp (PNSP) isolates were defined as penicillin-intermediate-resistant and pe…	1994	1274 (63.9)	PCV13 period
Rybak et al 2018	France	6 to 24 months, AOM diagnosis (Paradise criteria), with fever and/or otalgia	Bacteriologic data on NP carriage						≥2013	Intermediate-resistant	Penicillin	The agar-dilution method with minimal inhibitory concentration (MIC) was used to determine susceptibility of Sp strains to penicillin. Isolates were divided into penicillin-susceptible (MIC ≤0.06 mg/L), penicillin-intermediate–resistant (MIC 0.06–2.0 mg/L) and penicillin-resistant (MIC >2 mg/L). Penicillin-non-susceptible Sp (PNSP) isolates were defined as penicillin-intermediate-resistant and pe…	1994	705 (35.4)	PCV13 period
Rybak et al 2018	France	6 to 24 months, AOM diagnosis (Paradise criteria), with fever and/or otalgia	Bacteriologic data on NP carriage						≥2013	resistant	Penicillin	The agar-dilution method with minimal inhibitory concentration (MIC) was used to determine susceptibility of Sp strains to penicillin. Isolates were divided into penicillin-susceptible (MIC ≤0.06 mg/L), penicillin-intermediate–resistant (MIC 0.06–2.0 mg/L) and penicillin-resistant (MIC >2 mg/L). Penicillin-non-susceptible Sp (PNSP) isolates were defined as penicillin-intermediate-resistant and pe…	1994	15 (0.8)	PCV13 period
Rybak et al 2018	France	6 to 24 months, AOM diagnosis (Paradise criteria), with fever and/or otalgia	Bacteriologic data on NP carriage						≥2013	Non-susceptible	Penicillin	The agar-dilution method with minimal inhibitory concentration (MIC) was used to determine susceptibility of Sp strains to penicillin. Isolates were divided into penicillin-susceptible (MIC ≤0.06 mg/L), penicillin-intermediate–resistant (MIC 0.06–2.0 mg/L) and penicillin-resistant (MIC >2 mg/L). Penicillin-non-susceptible Sp (PNSP) isolates were defined as penicillin-intermediate-resistant and pe…	1994	720 (36.1)	PCV13 period
Rybak et al 2018	France	6 to 24 months, AOM diagnosis (Paradise criteria), with fever and/or otalgia	Bacteriologic data on NP carriage								Erythromycin
Rybak et al 2018	France	6 to 24 months, AOM diagnosis (Paradise criteria), with fever and/or otalgia	Bacteriologic data on NP carriage								Erythromycin
Rybak et al 2018	France	6 to 24 months, AOM diagnosis (Paradise criteria), with fever and/or otalgia	Bacteriologic data on NP carriage								Erythromycin
Imöhl et al 2021	Germany	2 months to 5 years of age with acute, spontaneously draining otitis media	Middle ear fluid (MEF)	Oct 2008-Oct 2009	19F	43	4 (9.3%)
Imöhl et al 2021	Germany	2 months to 5 years of age with acute, spontaneously draining otitis media	Middle ear fluid (MEF)	Oct 2008-Oct 2009	1	43	2 (4.7%)
Imöhl et al 2021	Germany	2 months to 5 years of age with acute, spontaneously draining otitis media	Middle ear fluid (MEF)	Oct 2008-Oct 2009	3	43	14 (32.6%)
Imöhl et al 2021	Germany	2 months to 5 years of age with acute, spontaneously draining otitis media	Middle ear fluid (MEF)	Oct 2008-Oct 2009	19A	43	9 (20.9%)
Imöhl et al 2021	Germany	2 months to 5 years of age with acute, spontaneously draining otitis media	Middle ear fluid (MEF)	Oct 2008-Oct 2009	11A	43	1 (2.3%)
Imöhl et al 2021	Germany	2 months to 5 years of age with acute, spontaneously draining otitis media	Middle ear fluid (MEF)	Oct 2008-Oct 2009	33F	43	1 (2.3%)
Imöhl et al 2021	Germany	2 months to 5 years of age with acute, spontaneously draining otitis media	Middle ear fluid (MEF)	Oct 2008-Oct 2009	15A	43	1 (2.3%)
Imöhl et al 2021	Germany	2 months to 5 years of age with acute, spontaneously draining otitis media	Middle ear fluid (MEF)	Oct 2008-Oct 2009	21	43	3 (7%)
Imöhl et al 2021	Germany	2 months to 5 years of age with acute, spontaneously draining otitis media	Middle ear fluid (MEF)	Oct 2008-Oct 2009	23A	43	2 (4.7%)
Imöhl et al 2021	Germany	2 months to 5 years of age with acute, spontaneously draining otitis media	Middle ear fluid (MEF)	Oct 2008-Oct 2009	23B	43	2 (4.7%)
Imöhl et al 2021	Germany	2 months to 5 years of age with acute, spontaneously draining otitis media	Middle ear fluid (MEF)	Oct 2008-Oct 2009	31	43	1 (2.3%)
Imöhl et al 2021	Germany	2 months to 5 years of age with acute, spontaneously draining otitis media	Middle ear fluid (MEF)	Oct 2008-Oct 2009	35F	43	1 (2.3%)
Imöhl et al 2021	Germany	2 months to 5 years of age with acute, spontaneously draining otitis media	Middle ear fluid (MEF)	Oct 2008-Oct 2009	Not done	43	2 (4.7%)
Imöhl et al 2021	Germany	2 months to 5 years of age with acute, spontaneously draining otitis media	Middle ear fluid (MEF)	Oct 2009-Oct 2010	19F	35	3 (8.6%)
Imöhl et al 2021	Germany	2 months to 5 years of age with acute, spontaneously draining otitis media	Middle ear fluid (MEF)	Oct 2009-Oct 2010	1	35	2 (5.7%)
Imöhl et al 2021	Germany	2 months to 5 years of age with acute, spontaneously draining otitis media	Middle ear fluid (MEF)	Oct 2009-Oct 2010	7F	35	2 (5.7%)
Imöhl et al 2021	Germany	2 months to 5 years of age with acute, spontaneously draining otitis media	Middle ear fluid (MEF)	Oct 2009-Oct 2010	3	35	9 (25.7%)
Imöhl et al 2021	Germany	2 months to 5 years of age with acute, spontaneously draining otitis media	Middle ear fluid (MEF)	Oct 2009-Oct 2010	19A	35	8 (22.9%)
Imöhl et al 2021	Germany	2 months to 5 years of age with acute, spontaneously draining otitis media	Middle ear fluid (MEF)	Oct 2009-Oct 2010	11A	35	2 (5.7%)
Imöhl et al 2021	Germany	2 months to 5 years of age with acute, spontaneously draining otitis media	Middle ear fluid (MEF)	Oct 2009-Oct 2010	15B	35	1 (2.9%)
Imöhl et al 2021	Germany	2 months to 5 years of age with acute, spontaneously draining otitis media	Middle ear fluid (MEF)	Oct 2009-Oct 2010	22F	35	1 (2.9%)
Imöhl et al 2021	Germany	2 months to 5 years of age with acute, spontaneously draining otitis media	Middle ear fluid (MEF)	Oct 2009-Oct 2010	6C	35	2 (5.7%)
Imöhl et al 2021	Germany	2 months to 5 years of age with acute, spontaneously draining otitis media	Middle ear fluid (MEF)	Oct 2009-Oct 2010	15C	35	1 (2.9%)
Imöhl et al 2021	Germany	2 months to 5 years of age with acute, spontaneously draining otitis media	Middle ear fluid (MEF)	Oct 2009-Oct 2010	23A	35	1 (2.9%)
Imöhl et al 2021	Germany	2 months to 5 years of age with acute, spontaneously draining otitis media	Middle ear fluid (MEF)	Oct 2009-Oct 2010	23B	35	1 (2.9%)
Imöhl et al 2021	Germany	2 months to 5 years of age with acute, spontaneously draining otitis media	Middle ear fluid (MEF)	Oct 2009-Oct 2010	35B	35	1 (2.9%)
Imöhl et al 2021	Germany	2 months to 5 years of age with acute, spontaneously draining otitis media	Middle ear fluid (MEF)	Oct 2009-Oct 2010	NT	35	1 (2.9%)
Imöhl et al 2021	Germany	2 months to 5 years of age with acute, spontaneously draining otitis media	Middle ear fluid (MEF)	Oct 2010-Oct 2011	19F	12	1 (8.3%)
Imöhl et al 2021	Germany	2 months to 5 years of age with acute, spontaneously draining otitis media	Middle ear fluid (MEF)	Oct 2010-Oct 2011	7F	12	1 (8.3%)
Imöhl et al 2021	Germany	2 months to 5 years of age with acute, spontaneously draining otitis media	Middle ear fluid (MEF)	Oct 2010-Oct 2011	3	12	4 (33.3%)
Imöhl et al 2021	Germany	2 months to 5 years of age with acute, spontaneously draining otitis media	Middle ear fluid (MEF)	Oct 2010-Oct 2011	19A	12	4 (33.3%)
Imöhl et al 2021	Germany	2 months to 5 years of age with acute, spontaneously draining otitis media	Middle ear fluid (MEF)	Oct 2010-Oct 2011	11A	12	1 (8.3%)
Imöhl et al 2021	Germany	2 months to 5 years of age with acute, spontaneously draining otitis media	Middle ear fluid (MEF)	Oct 2010-Oct 2011	23B	12	1 (8.3%)
Imöhl et al 2021	Germany	2 months to 5 years of age with acute, spontaneously draining otitis media	Middle ear fluid (MEF)	Oct 2011-Oct 2012	19F	28	1 (3.6%)
Imöhl et al 2021	Germany	2 months to 5 years of age with acute, spontaneously draining otitis media	Middle ear fluid (MEF)	Oct 2011-Oct 2012	1	28	1 (3.6%)
Imöhl et al 2021	Germany	2 months to 5 years of age with acute, spontaneously draining otitis media	Middle ear fluid (MEF)	Oct 2011-Oct 2012	3	28	9 (32.1%)
Imöhl et al 2021	Germany	2 months to 5 years of age with acute, spontaneously draining otitis media	Middle ear fluid (MEF)	Oct 2011-Oct 2012	19A	28	6 (21.4%)
Imöhl et al 2021	Germany	2 months to 5 years of age with acute, spontaneously draining otitis media	Middle ear fluid (MEF)	Oct 2011-Oct 2012	10A	28	1 (3.6%)
Imöhl et al 2021	Germany	2 months to 5 years of age with acute, spontaneously draining otitis media	Middle ear fluid (MEF)	Oct 2011-Oct 2012	11A	28	5 (17.9%)
Imöhl et al 2021	Germany	2 months to 5 years of age with acute, spontaneously draining otitis media	Middle ear fluid (MEF)	Oct 2011-Oct 2012	33F	28	1 (3.6%)
Imöhl et al 2021	Germany	2 months to 5 years of age with acute, spontaneously draining otitis media	Middle ear fluid (MEF)	Oct 2011-Oct 2012	15C	28	2 (7.1%)
Imöhl et al 2021	Germany	2 months to 5 years of age with acute, spontaneously draining otitis media	Middle ear fluid (MEF)	Oct 2011-Oct 2012	35B	28	1 (3.6%)
Imöhl et al 2021	Germany	2 months to 5 years of age with acute, spontaneously draining otitis media	Middle ear fluid (MEF)	Oct 2011-Oct 2012	Not done	28	1 (3.6%)
Imöhl et al 2021	Germany	2 months to 5 years of age with acute, spontaneously draining otitis media	Middle ear fluid (MEF)	Oct 2012-Oct 2013	19F	21	1 (4.8%)
Imöhl et al 2021	Germany	2 months to 5 years of age with acute, spontaneously draining otitis media	Middle ear fluid (MEF)	Oct 2012-Oct 2013	23F	21	1 (4.8%)
Imöhl et al 2021	Germany	2 months to 5 years of age with acute, spontaneously draining otitis media	Middle ear fluid (MEF)	Oct 2012-Oct 2013	3	21	8 (38.1%)
Imöhl et al 2021	Germany	2 months to 5 years of age with acute, spontaneously draining otitis media	Middle ear fluid (MEF)	Oct 2012-Oct 2013	19A	21	2 (9.5%)
Imöhl et al 2021	Germany	2 months to 5 years of age with acute, spontaneously draining otitis media	Middle ear fluid (MEF)	Oct 2012-Oct 2013	11A	21	1 (4.8%)
Imöhl et al 2021	Germany	2 months to 5 years of age with acute, spontaneously draining otitis media	Middle ear fluid (MEF)	Oct 2012-Oct 2013	22F	21	1 (4.8%)
Imöhl et al 2021	Germany	2 months to 5 years of age with acute, spontaneously draining otitis media	Middle ear fluid (MEF)	Oct 2012-Oct 2013	15C	21	1 (4.8%)
Imöhl et al 2021	Germany	2 months to 5 years of age with acute, spontaneously draining otitis media	Middle ear fluid (MEF)	Oct 2012-Oct 2013	23A	21	1 (4.8%)
Imöhl et al 2021	Germany	2 months to 5 years of age with acute, spontaneously draining otitis media	Middle ear fluid (MEF)	Oct 2012-Oct 2013	23B	21	1 (4.8%)
Imöhl et al 2021	Germany	2 months to 5 years of age with acute, spontaneously draining otitis media	Middle ear fluid (MEF)	Oct 2012-Oct 2013	27	21	1 (4.8%)
Imöhl et al 2021	Germany	2 months to 5 years of age with acute, spontaneously draining otitis media	Middle ear fluid (MEF)	Oct 2012-Oct 2013	28A	21	1 (4.8%)
Imöhl et al 2021	Germany	2 months to 5 years of age with acute, spontaneously draining otitis media	Middle ear fluid (MEF)	Oct 2012-Oct 2013	35F	21	1 (4.8%)
Imöhl et al 2021	Germany	2 months to 5 years of age with acute, spontaneously draining otitis media	Middle ear fluid (MEF)	Oct 2012-Oct 2013	38	21	1 (4.8%)
Imöhl et al 2021	Germany	2 months to 5 years of age with acute, spontaneously draining otitis media	Middle ear fluid (MEF)	Oct 2013-Oct 2014	19F	17	2 (11.8%)
Imöhl et al 2021	Germany	2 months to 5 years of age with acute, spontaneously draining otitis media	Middle ear fluid (MEF)	Oct 2013-Oct 2014	3	17	7 (41.2%)
Imöhl et al 2021	Germany	2 months to 5 years of age with acute, spontaneously draining otitis media	Middle ear fluid (MEF)	Oct 2013-Oct 2014	11A	17	1 (5.9%)
Imöhl et al 2021	Germany	2 months to 5 years of age with acute, spontaneously draining otitis media	Middle ear fluid (MEF)	Oct 2013-Oct 2014	15B	17	1 (5.9%)
Imöhl et al 2021	Germany	2 months to 5 years of age with acute, spontaneously draining otitis media	Middle ear fluid (MEF)	Oct 2013-Oct 2014	15A	17	1 (5.9%)
Imöhl et al 2021	Germany	2 months to 5 years of age with acute, spontaneously draining otitis media	Middle ear fluid (MEF)	Oct 2013-Oct 2014	15C	17	2 (11.8%)
Imöhl et al 2021	Germany	2 months to 5 years of age with acute, spontaneously draining otitis media	Middle ear fluid (MEF)	Oct 2013-Oct 2014	16F	17	1 (5.9%)
Imöhl et al 2021	Germany	2 months to 5 years of age with acute, spontaneously draining otitis media	Middle ear fluid (MEF)	Oct 2013-Oct 2014	35B	17	1 (5.9%)
Imöhl et al 2021	Germany	2 months to 5 years of age with acute, spontaneously draining otitis media	Middle ear fluid (MEF)	Oct 2013-Oct 2014	Not done	17	1 (5.9%)
Imöhl et al 2021	Germany	2 months to 5 years of age with acute, spontaneously draining otitis media	Middle ear fluid (MEF)	Oct 2014-Oct 2015	3	14	6 (42.9%)
Imöhl et al 2021	Germany	2 months to 5 years of age with acute, spontaneously draining otitis media	Middle ear fluid (MEF)	Oct 2014-Oct 2015	10A	14	1 (7.1%)
Imöhl et al 2021	Germany	2 months to 5 years of age with acute, spontaneously draining otitis media	Middle ear fluid (MEF)	Oct 2014-Oct 2015	12F	14	1 (7.1%)
Imöhl et al 2021	Germany	2 months to 5 years of age with acute, spontaneously draining otitis media	Middle ear fluid (MEF)	Oct 2014-Oct 2015	33F	14	1 (7.1%)
Imöhl et al 2021	Germany	2 months to 5 years of age with acute, spontaneously draining otitis media	Middle ear fluid (MEF)	Oct 2014-Oct 2015	21	14	1 (7.1%)
Imöhl et al 2021	Germany	2 months to 5 years of age with acute, spontaneously draining otitis media	Middle ear fluid (MEF)	Oct 2014-Oct 2015	23B	14	1 (7.1%)
Imöhl et al 2021	Germany	2 months to 5 years of age with acute, spontaneously draining otitis media	Middle ear fluid (MEF)	Oct 2014-Oct 2015	31	14	1 (7.1%)
Imöhl et al 2021	Germany	2 months to 5 years of age with acute, spontaneously draining otitis media	Middle ear fluid (MEF)	Oct 2014-Oct 2015	35B	14	1 (7.1%)
Imöhl et al 2021	Germany	2 months to 5 years of age with acute, spontaneously draining otitis media	Middle ear fluid (MEF)	Oct 2014-Oct 2015	35F	14	1 (7.1%)
Tóthpál et al 2012	Hungary	<5 years	Middle ear fluid (MEF)	2008-2010	19F	32	7 (22%)								No estimates provided for the other serotypes, just 19F was followed by 3, 6B, 7F and 19A.
Caeymaex et al 2014	France	6-24 months	Nasopharyngeal swabs	Oct 2007-May 2010	19A	417	(24.5%)
Caeymaex et al 2014	France	6-24 months	Nasopharyngeal swabs	Oct 2007-May 2010	15A	417	(7.0%)
Caeymaex et al 2014	France	6-24 months	Nasopharyngeal swabs	Oct 2007-May 2010	11A	417	(5.5%)
Caeymaex et al 2014	France	6-24 months	Nasopharyngeal swabs	Oct 2007-May 2010	6C	417	(5.3%)
Caeymaex et al 2014	France	6-24 months	Nasopharyngeal swabs	Oct 2007-May 2010	23A	417	(4.3%)
Caeymaex et al 2014	France	6-24 months	Nasopharyngeal swabs	Oct 2007-May 2010	3	417	(4.3%)
Caeymaex et al 2014	France	6-24 months	Nasopharyngeal swabs	Oct 2007-May 2010	35B	417	(4.3%)
Caeymaex et al 2014	France	6-24 months	Nasopharyngeal swabs	Oct 2007-May 2010	19F	417	(4.1%)
Caeymaex et al 2014	France	6-24 months	Nasopharyngeal swabs	Oct 2007-May 2010	23B	417	(4.1%)
Caeymaex et al 2014	France	6-24 months	Nasopharyngeal swabs						Oct 2007-May 2010	Susceptible	Penicillin	Not described (cites abstract that cites other papers)	417	0.551	Exclusion criteria were antibiotic treatment within 7 days before enrolment,
Caeymaex et al 2014	France	6-24 months	Nasopharyngeal swabs						Oct 2007-May 2010	Non-susceptible	Penicillin	Not described (cites abstract that cites other papers)	417	0.449	Exclusion criteria were antibiotic treatment within 7 days before enrolment,
Caeymaex et al 2014	France	6-24 months	Nasopharyngeal swabs						Oct 2007-May 2010	Resistant	Penicillin	Not described (cites abstract that cites other papers)	417	0.043	Out of the 44.9% . Exclusion criteria were antibiotic treatment within 7 days before enrolment.
Kempf et al 2015	France	0-16 years (67.4%<2 years)	Middle ear fluid (MEF)	2001	PCV7 vaccine types	341	(63%)								Age-range up to 16 years (but >60%<2 years)
Kempf et al 2015	France	0-16 years (67.4%<2 years)	Middle ear fluid (MEF)	2011	PCV7 vaccine types	152	(13.2%)								Age-range up to 16 years (but >60%<2 years)
Kempf et al 2015	France	0-16 years (67.4%<2 years)	Middle ear fluid (MEF)	2001	19F	341	(16.1%)								Age-range up to 16 years (but >60%<2 years)
Kempf et al 2015	France	0-16 years (67.4%<2 years)	Middle ear fluid (MEF)	2011	19F	152	(9.9%)								Age-range up to 16 years (but >60%<2 years)
Kempf et al 2015	France	0-16 years (67.4%<2 years)	Middle ear fluid (MEF)	2001	14	341	(19.1%)								Age-range up to 16 years (but >60%<2 years)
Kempf et al 2015	France	0-16 years (67.4%<2 years)	Middle ear fluid (MEF)	2011	14	152	(1.3%)								Age-range up to 16 years (but >60%<2 years)
Kempf et al 2015	France	0-16 years (67.4%<2 years)	Middle ear fluid (MEF)	2001	6B	341	(10.6%)								Age-range up to 16 years (but >60%<2 years)
Kempf et al 2015	France	0-16 years (67.4%<2 years)	Middle ear fluid (MEF)	2011	6B	152	(0.0%)								Age-range up to 16 years (but >60%<2 years)
Kempf et al 2015	France	0-16 years (67.4%<2 years)	Middle ear fluid (MEF)	2001	23F	341	(10.9%)								Age-range up to 16 years (but >60%<2 years)
Kempf et al 2015	France	0-16 years (67.4%<2 years)	Middle ear fluid (MEF)	2011	23F	152	(1.3%)								Age-range up to 16 years (but >60%<2 years)
Kempf et al 2015	France	0-16 years (67.4%<2 years)	Middle ear fluid (MEF)	2001	9V	341	(4.7%)								Age-range up to 16 years (but >60%<2 years)
Kempf et al 2015	France	0-16 years (67.4%<2 years)	Middle ear fluid (MEF)	2011	9V	152	(0.0%)								Age-range up to 16 years (but >60%<2 years)
Kempf et al 2015	France	0-16 years (67.4%<2 years)	Middle ear fluid (MEF)	2001	18C	341	(1.2%)								Age-range up to 16 years (but >60%<2 years)
Kempf et al 2015	France	0-16 years (67.4%<2 years)	Middle ear fluid (MEF)	2011	18C	152	(0.7%)								Age-range up to 16 years (but >60%<2 years)
Kempf et al 2015	France	0-16 years (67.4%<2 years)	Middle ear fluid (MEF)	2001	4	341	(0.6%)								Age-range up to 16 years (but >60%<2 years)
Kempf et al 2015	France	0-16 years (67.4%<2 years)	Middle ear fluid (MEF)	2011	4	152	(0.0%)								Age-range up to 16 years (but >60%<2 years)
Kempf et al 2015	France	0-16 years (67.4%<2 years)	Middle ear fluid (MEF)	2001	The six additional PCV13 vaccine types	341	(27.9%)								Age-range up to 16 years (but >60%<2 years)
Kempf et al 2015	France	0-16 years (67.4%<2 years)	Middle ear fluid (MEF)	2009	The six additional PCV13 vaccine types	201	(70.6%)								Age-range up to 16 years (but >60%<2 years)
Kempf et al 2015	France	0-16 years (67.4%<2 years)	Middle ear fluid (MEF)	2011	The six additional PCV13 vaccine types	152	(49.3%)								Age-range up to 16 years (but >60%<2 years)
Kempf et al 2015	France	0-16 years (67.4%<2 years)	Middle ear fluid (MEF)	2001	19A	341	(19.6%)								Age-range up to 16 years (but >60%<2 years)
Kempf et al 2015	France	0-16 years (67.4%<2 years)	Middle ear fluid (MEF)	2009	19A	201	(51.2%)								Age-range up to 16 years (but >60%<2 years)
Kempf et al 2015	France	0-16 years (67.4%<2 years)	Middle ear fluid (MEF)	2011	19A	152	(38.2%)								Age-range up to 16 years (but >60%<2 years)
Kempf et al 2015	France	0-16 years (67.4%<2 years)	Middle ear fluid (MEF)	2001	15A	152	(0.3%9								Age-range up to 16 years (but >60%<2 years)
Kempf et al 2015	France	0-16 years (67.4%<2 years)	Middle ear fluid (MEF)	2011	15A	341	(6.6%)								Age-range up to 16 years (but >60%<2 years)
Kempf et al 2015	France	0-16 years (67.4%<2 years)	Middle ear fluid (MEF)	2001	23A	152	(0.6%)								Age-range up to 16 years (but >60%<2 years)
Kempf et al 2015	France	0-16 years (67.4%<2 years)	Middle ear fluid (MEF)	2011	23A	341	(3.9%)								Age-range up to 16 years (but >60%<2 years)
Kempf et al 2015	France	<12 months	Middle ear fluid (MEF)						2001-2011	Non-susceptible	Penicillin	Agar dilution method according to the guidelines of the Comité de l’Antibiogramme de la Société Française de Microbiologie (Penicillin, Amoxicillin, Cefotaxime) and disk diffusion method, the VITEK2® kit or the ATB-Pneumo® kit (Erythromycin, cotrimoxazole).	?	̴30%
Kempf et al 2015	France	13-24 months	Middle ear fluid (MEF)						2001-2011	Non-susceptible	Penicillin	Agar dilution method according to the guidelines of the Comité de l’Antibiogramme de la Société Française de Microbiologie (Penicillin, Amoxicillin, Cefotaxime) and disk diffusion method, the VITEK2® kit or the ATB-Pneumo® kit (Erythromycin, cotrimoxazole).	?	0.7
Alonso et al 2013	Spain	<5 years	Middle ear fluid (MEF)	1999-2001	4	117	1 (0.9%)
Alonso et al 2013	Spain	<5 years	Middle ear fluid (MEF)	2002-2004	4	209	1 (0.5%)
Alonso et al 2013	Spain	<5 years	Middle ear fluid (MEF)	2005-2007	4	265	2 (0.8%)
Alonso et al 2013	Spain	<5 years	Middle ear fluid (MEF)	2008-2010	4	227	0 (0%)
Alonso et al 2013	Spain	<5 years	Middle ear fluid (MEF)	1999-2010	4	818	4 (0.5%)
Alonso et al 2013	Spain	<5 years	Middle ear fluid (MEF)	1999-2001	6B	117	15 (12.8%)
Alonso et al 2013	Spain	<5 years	Middle ear fluid (MEF)	2002-2004	6B	209	6 (2.9%)
Alonso et al 2013	Spain	<5 years	Middle ear fluid (MEF)	2005-2007	6B	265	4 (1.5%)
Alonso et al 2013	Spain	<5 years	Middle ear fluid (MEF)	2008-2010	6B	227	0 (0%)
Alonso et al 2013	Spain	<5 years	Middle ear fluid (MEF)	1999-2010	6B	818	25 (3.1%)
Alonso et al 2013	Spain	<5 years	Middle ear fluid (MEF)	1999-2001	9V	117	1 (0.9%)
Alonso et al 2013	Spain	<5 years	Middle ear fluid (MEF)	2002-2004	9V	209	2 (1.0%)
Alonso et al 2013	Spain	<5 years	Middle ear fluid (MEF)	2005-2007	9V	265	4 (1.5%)
Alonso et al 2013	Spain	<5 years	Middle ear fluid (MEF)	2008-2010	9V	227	1 (0.4%)
Alonso et al 2013	Spain	<5 years	Middle ear fluid (MEF)	1999-2010	9V	818	8 (1%)
Alonso et al 2013	Spain	<5 years	Middle ear fluid (MEF)	1999-2001	14	117	20 (17.1%)
Alonso et al 2013	Spain	<5 years	Middle ear fluid (MEF)	2002-2004	14	209	15 (7.2%)
Alonso et al 2013	Spain	<5 years	Middle ear fluid (MEF)	2005-2007	14	265	15 (5.7%)
Alonso et al 2013	Spain	<5 years	Middle ear fluid (MEF)	2008-2010	14	227	1 (0.4%)
Alonso et al 2013	Spain	<5 years	Middle ear fluid (MEF)	1999-2010	14	818	51 (6.2%)
Alonso et al 2013	Spain	<5 years	Middle ear fluid (MEF)	1999-2001	18C	117	2 (1.7%)
Alonso et al 2013	Spain	<5 years	Middle ear fluid (MEF)	2002-2004	18C	209	2 (1.0%)
Alonso et al 2013	Spain	<5 years	Middle ear fluid (MEF)	2005-2007	18C	265	2 (0.8%)
Alonso et al 2013	Spain	<5 years	Middle ear fluid (MEF)	2008-2010	18C	227	0 (0%)
Alonso et al 2013	Spain	<5 years	Middle ear fluid (MEF)	1999-2010	18C	818	6 (0.7%)
Alonso et al 2013	Spain	<5 years	Middle ear fluid (MEF)	1999-2001	19F	117	24 (20.5%)
Alonso et al 2013	Spain	<5 years	Middle ear fluid (MEF)	2002-2004	19F	209	38 (18.2%)
Alonso et al 2013	Spain	<5 years	Middle ear fluid (MEF)	2005-2007	19F	265	9 (3.4%)
Alonso et al 2013	Spain	<5 years	Middle ear fluid (MEF)	2008-2010	19F	227	3 (1.3%)
Alonso et al 2013	Spain	<5 years	Middle ear fluid (MEF)	1999-2010	19F	818	74 (0.9%)
Alonso et al 2013	Spain	<5 years	Middle ear fluid (MEF)	1999-2001	23F	117	10 (8.5%)
Alonso et al 2013	Spain	<5 years	Middle ear fluid (MEF)	2002-2004	23F	209	9 (4.3%)
Alonso et al 2013	Spain	<5 years	Middle ear fluid (MEF)	2005-2007	23F	265	6 (2.3%)
Alonso et al 2013	Spain	<5 years	Middle ear fluid (MEF)	2008-2010	23F	227	0 (0%)
Alonso et al 2013	Spain	<5 years	Middle ear fluid (MEF)	1999-2010	23F	818	25 (3.1%)
Alonso et al 2013	Spain	<5 years	Middle ear fluid (MEF)	1999-2001	PCV7	117	73 (62.4)
Alonso et al 2013	Spain	<5 years	Middle ear fluid (MEF)	2002-2004	PCV7	209	73 (34.9%)
Alonso et al 2013	Spain	<5 years	Middle ear fluid (MEF)	2005-2007	PCV7	265	42 (15.8%)
Alonso et al 2013	Spain	<5 years	Middle ear fluid (MEF)	2008-2010	PCV7	227	5 (2.2%)
Alonso et al 2013	Spain	<5 years	Middle ear fluid (MEF)	1999-2010	PCV7	818	193 (23.6%)
Alonso et al 2013	Spain	<5 years	Middle ear fluid (MEF)	1999-2001	1	117	1 (0.9%)
Alonso et al 2013	Spain	<5 years	Middle ear fluid (MEF)	2002-2004	1	209	3 (1.4%)
Alonso et al 2013	Spain	<5 years	Middle ear fluid (MEF)	2005-2007	1	265	10 (3.8%)
Alonso et al 2013	Spain	<5 years	Middle ear fluid (MEF)	2008-2010	1	227	7 (3.1%)
Alonso et al 2013	Spain	<5 years	Middle ear fluid (MEF)	1999-2010	1	818	21 (2.6%)
Alonso et al 2013	Spain	<5 years	Middle ear fluid (MEF)	1999-2001	5	117	0 (0%)
Alonso et al 2013	Spain	<5 years	Middle ear fluid (MEF)	2002-2004	5	209	0 (0%)
Alonso et al 2013	Spain	<5 years	Middle ear fluid (MEF)	2005-2007	5	265	2 (0.8%)
Alonso et al 2013	Spain	<5 years	Middle ear fluid (MEF)	2008-2010	5	227	5 (2.2%)
Alonso et al 2013	Spain	<5 years	Middle ear fluid (MEF)	1999-2010	5	818	7 (0.9%)
Alonso et al 2013	Spain	<5 years	Middle ear fluid (MEF)	1999-2001	7F	117	1 (0.9%)
Alonso et al 2013	Spain	<5 years	Middle ear fluid (MEF)	2002-2004	7F	209	7 (3.3%)
Alonso et al 2013	Spain	<5 years	Middle ear fluid (MEF)	2005-2007	7F	265	8 (3.0%)
Alonso et al 2013	Spain	<5 years	Middle ear fluid (MEF)	2008-2010	7F	227	9 (4.0%)
Alonso et al 2013	Spain	<5 years	Middle ear fluid (MEF)	1999-2010	7F	818	25 (3.1%)
Alonso et al 2013	Spain	<5 years	Middle ear fluid (MEF)	1999-2001	PCV10	117	2 (1.7%)
Alonso et al 2013	Spain	<5 years	Middle ear fluid (MEF)	2002-2004	PCV10	209	10 (4.8%)
Alonso et al 2013	Spain	<5 years	Middle ear fluid (MEF)	2005-2007	PCV10	265	20 (7.5%)
Alonso et al 2013	Spain	<5 years	Middle ear fluid (MEF)	2008-2010	PCV10	227	21 (9.3%)
Alonso et al 2013	Spain	<5 years	Middle ear fluid (MEF)	1999-2010	PCV10	818	53 (6.5%)
Alonso et al 2013	Spain	<5 years	Middle ear fluid (MEF)	1999-2001	3	117	6 (5.1%)
Alonso et al 2013	Spain	<5 years	Middle ear fluid (MEF)	2002-2004	3	209	14 (6.7%)
Alonso et al 2013	Spain	<5 years	Middle ear fluid (MEF)	2005-2007	3	265	38 (14.3%)
Alonso et al 2013	Spain	<5 years	Middle ear fluid (MEF)	2008-2010	3	227	34 (15.0%)
Alonso et al 2013	Spain	<5 years	Middle ear fluid (MEF)	1999-2010	3	818	92 (11.2%)
Alonso et al 2013	Spain	<5 years	Middle ear fluid (MEF)	1999-2001	6A	117	2 (1.7%)
Alonso et al 2013	Spain	<5 years	Middle ear fluid (MEF)	2002-2004	6A	209	8 (3.8%)
Alonso et al 2013	Spain	<5 years	Middle ear fluid (MEF)	2005-2007	6A	265	9 (3.4%)
Alonso et al 2013	Spain	<5 years	Middle ear fluid (MEF)	2008-2010	6A	227	4 (1.8%)
Alonso et al 2013	Spain	<5 years	Middle ear fluid (MEF)	1999-2010	6A	818	23 (2.8%)
Alonso et al 2013	Spain	<5 years	Middle ear fluid (MEF)	1999-2001	19A	117	21 (17.9%)
Alonso et al 2013	Spain	<5 years	Middle ear fluid (MEF)	2002-2004	19A	209	53 (25.4%)
Alonso et al 2013	Spain	<5 years	Middle ear fluid (MEF)	2005-2007	19A	265	67 (25.3%)
Alonso et al 2013	Spain	<5 years	Middle ear fluid (MEF)	2008-2010	19A	227	86 (37.9%)
Alonso et al 2013	Spain	<5 years	Middle ear fluid (MEF)	1999-2010	19A	818	227 (27.8%)
Alonso et al 2013	Spain	<5 years	Middle ear fluid (MEF)	1999-2001	PCV13	117	29 (24.8%)
Alonso et al 2013	Spain	<5 years	Middle ear fluid (MEF)	2002-2004	PCV13	209	75 (35.9%)
Alonso et al 2013	Spain	<5 years	Middle ear fluid (MEF)	2005-2007	PCV13	265	114 (43.0%)
Alonso et al 2013	Spain	<5 years	Middle ear fluid (MEF)	2008-2010	PCV13	227	124 (54.6%)
Alonso et al 2013	Spain	<5 years	Middle ear fluid (MEF)	1999-2010	PCV13	818	342 (41.8%)
Alonso et al 2013	Spain	<5 years	Middle ear fluid (MEF)	1999-2001	6C	117	0 (0%)
Alonso et al 2013	Spain	<5 years	Middle ear fluid (MEF)	2002-2004	6C	209	1(0.5%)
Alonso et al 2013	Spain	<5 years	Middle ear fluid (MEF)	2005-2007	6C	265	3 (1.1%)
Alonso et al 2013	Spain	<5 years	Middle ear fluid (MEF)	2008-2010	6C	227	10 (4.4%)
Alonso et al 2013	Spain	<5 years	Middle ear fluid (MEF)	1999-2010	6C	818	14 (1.7%)
Alonso et al 2013	Spain	<5 years	Middle ear fluid (MEF)	1999-2001	8	117	0 (0%)
Alonso et al 2013	Spain	<5 years	Middle ear fluid (MEF)	2002-2004	8	209	2 (1.0%)
Alonso et al 2013	Spain	<5 years	Middle ear fluid (MEF)	2005-2007	8	265	2 (0.8%)
Alonso et al 2013	Spain	<5 years	Middle ear fluid (MEF)	2008-2010	8	227	2 (0.9%)
Alonso et al 2013	Spain	<5 years	Middle ear fluid (MEF)	1999-2010	8	818	6 (0.7%)
Alonso et al 2013	Spain	<5 years	Middle ear fluid (MEF)	1999-2001	9N	117	0 (0%)
Alonso et al 2013	Spain	<5 years	Middle ear fluid (MEF)	2002-2004	9N	209	1 (0.5%)
Alonso et al 2013	Spain	<5 years	Middle ear fluid (MEF)	2005-2007	9N	265	1 (0.4%)
Alonso et al 2013	Spain	<5 years	Middle ear fluid (MEF)	2008-2010	9N	227	1 (0.4%)
Alonso et al 2013	Spain	<5 years	Middle ear fluid (MEF)	1999-2010	9N	818	3 (0.4%)
Alonso et al 2013	Spain	<5 years	Middle ear fluid (MEF)	1999-2001	10	117	0 (0%)
Alonso et al 2013	Spain	<5 years	Middle ear fluid (MEF)	2002-2004	10	209	7 (3.3%)
Alonso et al 2013	Spain	<5 years	Middle ear fluid (MEF)	2005-2007	10	265	4 (1.5%)
Alonso et al 2013	Spain	<5 years	Middle ear fluid (MEF)	2008-2010	10	227	4 (1.8%)
Alonso et al 2013	Spain	<5 years	Middle ear fluid (MEF)	1999-2010	10	818	15 (1.8%)
Alonso et al 2013	Spain	<5 years	Middle ear fluid (MEF)	1999-2001	11	117	1 (0.9%)
Alonso et al 2013	Spain	<5 years	Middle ear fluid (MEF)	2002-2004	11	209	9 (4.3%)
Alonso et al 2013	Spain	<5 years	Middle ear fluid (MEF)	2005-2007	11	265	9 (3.4%)
Alonso et al 2013	Spain	<5 years	Middle ear fluid (MEF)	2008-2010	11	227	8 (3.5%)
Alonso et al 2013	Spain	<5 years	Middle ear fluid (MEF)	1999-2010	11	818	27 (3.3%)
Alonso et al 2013	Spain	<5 years	Middle ear fluid (MEF)	1999-2001	12	117	0 (0%)
Alonso et al 2013	Spain	<5 years	Middle ear fluid (MEF)	2002-2004	12	209	0 (0%)
Alonso et al 2013	Spain	<5 years	Middle ear fluid (MEF)	2005-2007	12	265	1 (0.4%)
Alonso et al 2013	Spain	<5 years	Middle ear fluid (MEF)	2008-2010	12	227	3 (1.3%)
Alonso et al 2013	Spain	<5 years	Middle ear fluid (MEF)	1999-2010	12	818	4 (0.5%)
Alonso et al 2013	Spain	<5 years	Middle ear fluid (MEF)	1999-2001	15A	117	0 (0%)
Alonso et al 2013	Spain	<5 years	Middle ear fluid (MEF)	2002-2004	15A	209	0 (0%)
Alonso et al 2013	Spain	<5 years	Middle ear fluid (MEF)	2005-2007	15A	265	3 (1.1%)
Alonso et al 2013	Spain	<5 years	Middle ear fluid (MEF)	2008-2010	15A	227	3 (1.3%)
Alonso et al 2013	Spain	<5 years	Middle ear fluid (MEF)	1999-2010	15A	818	6 (0.7%)
Alonso et al 2013	Spain	<5 years	Middle ear fluid (MEF)	1999-2001	15B	117	0 (0%)
Alonso et al 2013	Spain	<5 years	Middle ear fluid (MEF)	2002-2004	15B	209	4 (1.9%)
Alonso et al 2013	Spain	<5 years	Middle ear fluid (MEF)	2005-2007	15B	265	15 (5.7%)
Alonso et al 2013	Spain	<5 years	Middle ear fluid (MEF)	2008-2010	15B	227	6 (2.6%)
Alonso et al 2013	Spain	<5 years	Middle ear fluid (MEF)	1999-2010	15B	818	25 (3.1%)
Alonso et al 2013	Spain	<5 years	Middle ear fluid (MEF)	1999-2001	16F	117	1 (0.9%)
Alonso et al 2013	Spain	<5 years	Middle ear fluid (MEF)	2002-2004	16F	209	3 (1.4%)
Alonso et al 2013	Spain	<5 years	Middle ear fluid (MEF)	2005-2007	16F	265	7 (2.6%)
Alonso et al 2013	Spain	<5 years	Middle ear fluid (MEF)	2008-2010	16F	227	6 (2.6%)
Alonso et al 2013	Spain	<5 years	Middle ear fluid (MEF)	1999-2010	16F	818	17 (2.1%)
Alonso et al 2013	Spain	<5 years	Middle ear fluid (MEF)	1999-2001	21	117	1 (0.9%)
Alonso et al 2013	Spain	<5 years	Middle ear fluid (MEF)	2002-2004	21	209	2 (1.0%)
Alonso et al 2013	Spain	<5 years	Middle ear fluid (MEF)	2005-2007	21	265	10 (3.8%)
Alonso et al 2013	Spain	<5 years	Middle ear fluid (MEF)	2008-2010	21	227	4 (1.8%)
Alonso et al 2013	Spain	<5 years	Middle ear fluid (MEF)	1999-2010	21	818	17 (2.1%)
Alonso et al 2013	Spain	<5 years	Middle ear fluid (MEF)	1999-2001	22F	117	1 (0.9%)
Alonso et al 2013	Spain	<5 years	Middle ear fluid (MEF)	2002-2004	22F	209	4 (1.9%)
Alonso et al 2013	Spain	<5 years	Middle ear fluid (MEF)	2005-2007	22F	265	6 (2.3%)
Alonso et al 2013	Spain	<5 years	Middle ear fluid (MEF)	2008-2010	22F	227	3 (1.3%)
Alonso et al 2013	Spain	<5 years	Middle ear fluid (MEF)	1999-2010	22F	818	14 (1.7%)
Alonso et al 2013	Spain	<5 years	Middle ear fluid (MEF)	1999-2001	23A	117	1 (0.9%)
Alonso et al 2013	Spain	<5 years	Middle ear fluid (MEF)	2002-2004	23A	209	2 (1.0%)
Alonso et al 2013	Spain	<5 years	Middle ear fluid (MEF)	2005-2007	23A	265	4 (1.5%)
Alonso et al 2013	Spain	<5 years	Middle ear fluid (MEF)	2008-2010	23A	227	2 (0.9%)
Alonso et al 2013	Spain	<5 years	Middle ear fluid (MEF)	1999-2010	23A	818	9 (1.1%)
Alonso et al 2013	Spain	<5 years	Middle ear fluid (MEF)	1999-2001	23B	117	0 (0%)
Alonso et al 2013	Spain	<5 years	Middle ear fluid (MEF)	2002-2004	23B	209	2 (1.0%)
Alonso et al 2013	Spain	<5 years	Middle ear fluid (MEF)	2005-2007	23B	265	3 (1.1%)
Alonso et al 2013	Spain	<5 years	Middle ear fluid (MEF)	2008-2010	23B	227	3 (1.3%)
Alonso et al 2013	Spain	<5 years	Middle ear fluid (MEF)	1999-2010	23B	818	8 (1.0%)
Alonso et al 2013	Spain	<5 years	Middle ear fluid (MEF)	1999-2001	31	117	0 (0%)
Alonso et al 2013	Spain	<5 years	Middle ear fluid (MEF)	2002-2004	31	209	0 (0%)
Alonso et al 2013	Spain	<5 years	Middle ear fluid (MEF)	2005-2007	31	265	1 (0.4%)
Alonso et al 2013	Spain	<5 years	Middle ear fluid (MEF)	2008-2010	31	227	5 (2.2%)
Alonso et al 2013	Spain	<5 years	Middle ear fluid (MEF)	1999-2010	31	818	6 (0.7%)
Alonso et al 2013	Spain	<5 years	Middle ear fluid (MEF)	1999-2001	33	117	1 (0.9%)
Alonso et al 2013	Spain	<5 years	Middle ear fluid (MEF)	2002-2004	33	209	3 (1.4%)
Alonso et al 2013	Spain	<5 years	Middle ear fluid (MEF)	2005-2007	33	265	3 (1.1%)
Alonso et al 2013	Spain	<5 years	Middle ear fluid (MEF)	2008-2010	33	227	4 (1.8%)
Alonso et al 2013	Spain	<5 years	Middle ear fluid (MEF)	1999-2010	33	818	11 (1.3%)
Alonso et al 2013	Spain	<5 years	Middle ear fluid (MEF)	1999-2001	35	117	4 (3.4%)
Alonso et al 2013	Spain	<5 years	Middle ear fluid (MEF)	2002-2004	35	209	0 (0%)
Alonso et al 2013	Spain	<5 years	Middle ear fluid (MEF)	2005-2007	35	265	3 (1.1%)
Alonso et al 2013	Spain	<5 years	Middle ear fluid (MEF)	2008-2010	35	227	7 (3.1%)
Alonso et al 2013	Spain	<5 years	Middle ear fluid (MEF)	1999-2010	35	818	14 (1.7%)
Alonso et al 2013	Spain	<5 years	Middle ear fluid (MEF)	1999-2001	38	117	0 (0%)
Alonso et al 2013	Spain	<5 years	Middle ear fluid (MEF)	2002-2004	38	209	0 (0%)
Alonso et al 2013	Spain	<5 years	Middle ear fluid (MEF)	2005-2007	38	265	1 (0.4%)
Alonso et al 2013	Spain	<5 years	Middle ear fluid (MEF)	2008-2010	38	227	0 (0%)
Alonso et al 2013	Spain	<5 years	Middle ear fluid (MEF)	1999-2010	38	818	1 (0.1%)
Alonso et al 2013	Spain	<5 years	Middle ear fluid (MEF)	1999-2001	Other	117	0 (0%)
Alonso et al 2013	Spain	<5 years	Middle ear fluid (MEF)	2002-2004	Other	209	9 (4.3%)
Alonso et al 2013	Spain	<5 years	Middle ear fluid (MEF)	2005-2007	Other	265	9 (3.4%)
Alonso et al 2013	Spain	<5 years	Middle ear fluid (MEF)	2008-2010	Other	227	6 (2.6%)
Alonso et al 2013	Spain	<5 years	Middle ear fluid (MEF)	1999-2010	Other	818	24 (2.9%)
Alonso et al 2013	Spain	<5 years	Middle ear fluid (MEF)	1999-2001	NT	117	3 (2.6%)
Alonso et al 2013	Spain	<5 years	Middle ear fluid (MEF)	2002-2004	NT	209	2 (1.0%)
Alonso et al 2013	Spain	<5 years	Middle ear fluid (MEF)	2005-2007	NT	265	4 (1.5%)
Alonso et al 2013	Spain	<5 years	Middle ear fluid (MEF)	2008-2010	NT	227	0 (0%)
Alonso et al 2013	Spain	<5 years	Middle ear fluid (MEF)	1999-2010	NT	818	9 (1.1%)
Alonso et al 2013	Spain	<5 years	Middle ear fluid (MEF)	1999-2001	Non-PCV13	117	13 (11.1%)
Alonso et al 2013	Spain	<5 years	Middle ear fluid (MEF)	2002-2004	Non-PCV13	209	51 (24.4%)
Alonso et al 2013	Spain	<5 years	Middle ear fluid (MEF)	2005-2007	Non-PCV13	265	89 (33.6%)
Alonso et al 2013	Spain	<5 years	Middle ear fluid (MEF)	2008-2010	Non-PCV13	227	77 (33.9%)
Alonso et al 2013	Spain	<5 years	Middle ear fluid (MEF)	1999-2010	Non-PCV13	818	230 (28.1%)
Alonso et al 2013	Spain	<5 years	Middle ear fluid (MEF)						1999-2010	Non-susceptible	Penicillin	Minimal inhibitory concentrations were determined by the broth microdilution assay according to Clinical and Laboratory Standards Institute (CLSI) guidelines.	21	0.762	Isolates from relapsing patients.
Alonso et al 2013	Spain	<5 years	Middle ear fluid (MEF)								Amoxicillin				Isolates from relapsing patients.
Alonso et al 2013	Spain	<5 years	Middle ear fluid (MEF)								Erythtromycin				Isolates from relapsing patients.
Robberstad et al 2011	Norway	0–<2 years	NA	NA	1	NA	0.022								Estimates citing: Norwegian Surveillance System for Communicable Diseases (MSIS), but no additional information is provided.
Robberstad et al 2011	Norway	0–<2 years	NA	NA	3	NA	0.022								Estimates citing: Norwegian Surveillance System for Communicable Diseases (MSIS), but no additional information is provided.
Robberstad et al 2011	Norway	0–<2 years	NA	NA	4	NA	0.044								Estimates citing: Norwegian Surveillance System for Communicable Diseases (MSIS), but no additional information is provided.
Robberstad et al 2011	Norway	0–<2 years	NA	NA	5	NA	0								Estimates citing: Norwegian Surveillance System for Communicable Diseases (MSIS), but no additional information is provided.
Robberstad et al 2011	Norway	0–<2 years	NA	NA	6A	NA	0.037								Estimates citing: Norwegian Surveillance System for Communicable Diseases (MSIS), but no additional information is provided.
Robberstad et al 2011	Norway	0–<2 years	NA	NA	6B	NA	0.184								Estimates citing: Norwegian Surveillance System for Communicable Diseases (MSIS), but no additional information is provided.
Robberstad et al 2011	Norway	0–<2 years	NA	NA	7F	NA	0.066								Estimates citing: Norwegian Surveillance System for Communicable Diseases (MSIS), but no additional information is provided.
Robberstad et al 2011	Norway	0–<2 years	NA	NA	9V	NA	0.029								Estimates citing: Norwegian Surveillance System for Communicable Diseases (MSIS), but no additional information is provided.
Robberstad et al 2011	Norway	0–<2 years	NA	NA	14	NA	0.382								Estimates citing: Norwegian Surveillance System for Communicable Diseases (MSIS), but no additional information is provided.
Robberstad et al 2011	Norway	0–<2 years	NA	NA	18C	NA	0.029								Estimates citing: Norwegian Surveillance System for Communicable Diseases (MSIS), but no additional information is provided.
Robberstad et al 2011	Norway	0–<2 years	NA	NA	19A	NA	0.015								Estimates citing: Norwegian Surveillance System for Communicable Diseases (MSIS), but no additional information is provided.
Robberstad et al 2011	Norway	0–<2 years	NA	NA	19F	NA	0.044								Estimates citing: Norwegian Surveillance System for Communicable Diseases (MSIS), but no additional information is provided.
Robberstad et al 2011	Norway	0–<2 years	NA	NA	23F	NA	0.074								Estimates citing: Norwegian Surveillance System for Communicable Diseases (MSIS), but no additional information is provided.
Robberstad et al 2011	Norway	0–<2 years	NA	NA	Other	NA	0.051								Estimates citing: Norwegian Surveillance System for Communicable Diseases (MSIS), but no additional information is provided.
Robberstad et al 2011	Norway	2–<5 years	NA	NA	1	NA	0.167								Estimates citing: Norwegian Surveillance System for Communicable Diseases (MSIS), but no additional information is provided.
Robberstad et al 2011	Norway	2–<5 years	NA	NA	3	NA	0.042								Estimates citing: Norwegian Surveillance System for Communicable Diseases (MSIS), but no additional information is provided.
Robberstad et al 2011	Norway	2–<5 years	NA	NA	4	NA	0.063								Estimates citing: Norwegian Surveillance System for Communicable Diseases (MSIS), but no additional information is provided.
Robberstad et al 2011	Norway	2–<5 years	NA	NA	5	NA	0								Estimates citing: Norwegian Surveillance System for Communicable Diseases (MSIS), but no additional information is provided.
Robberstad et al 2011	Norway	2–<5 years	NA	NA	6A	NA	0.042								Estimates citing: Norwegian Surveillance System for Communicable Diseases (MSIS), but no additional information is provided.
Robberstad et al 2011	Norway	2–<5 years	NA	NA	6B	NA	0.125								Estimates citing: Norwegian Surveillance System for Communicable Diseases (MSIS), but no additional information is provided.
Robberstad et al 2011	Norway	2–<5 years	NA	NA	7F	NA	0.021								Estimates citing: Norwegian Surveillance System for Communicable Diseases (MSIS), but no additional information is provided.
Robberstad et al 2011	Norway	2–<5 years	NA	NA	9V	NA	0.042								Estimates citing: Norwegian Surveillance System for Communicable Diseases (MSIS), but no additional information is provided.
Robberstad et al 2011	Norway	2–<5 years	NA	NA	14	NA	0.271								Estimates citing: Norwegian Surveillance System for Communicable Diseases (MSIS), but no additional information is provided.
Robberstad et al 2011	Norway	2–<5 years	NA	NA	18C	NA	0.104								Estimates citing: Norwegian Surveillance System for Communicable Diseases (MSIS), but no additional information is provided.
Robberstad et al 2011	Norway	2–<5 years	NA	NA	19A	NA	0								Estimates citing: Norwegian Surveillance System for Communicable Diseases (MSIS), but no additional information is provided.
Robberstad et al 2011	Norway	2–<5 years	NA	NA	19F	NA	0.042								Estimates citing: Norwegian Surveillance System for Communicable Diseases (MSIS), but no additional information is provided.
Robberstad et al 2011	Norway	2–<5 years	NA	NA	23F	NA	0								Estimates citing: Norwegian Surveillance System for Communicable Diseases (MSIS), but no additional information is provided.
Robberstad et al 2011	Norway	2–<5 years	NA	NA	Other	NA	0.083								Estimates citing: Norwegian Surveillance System for Communicable Diseases (MSIS), but no additional information is provided.
Quirk et al 2018	Iceland	0-<2 years	Middle ear fluid (MEF)	2009-2011	3	401	3 (0.8%)								Estimate for serotype: average per year provided in supplemental, recalculated using the n and total n
Quirk et al 2018	Iceland	0-<2 years	Middle ear fluid (MEF)	2009-2011	4	401	0 (0.0%)
Quirk et al 2018	Iceland	0-<2 years	Middle ear fluid (MEF)	2009-2011	6A	401	32 (8.0%)
Quirk et al 2018	Iceland	0-<2 years	Middle ear fluid (MEF)	2009-2011	6B	401	25 (6.2%)
Quirk et al 2018	Iceland	0-<2 years	Middle ear fluid (MEF)	2009-2011	6C	401	1 (0.2%)
Quirk et al 2018	Iceland	0-<2 years	Middle ear fluid (MEF)	2009-2011	9V	401	5 (1.2%)
Quirk et al 2018	Iceland	0-<2 years	Middle ear fluid (MEF)	2009-2011	9N	401	1 (0.2%)
Quirk et al 2018	Iceland	0-<2 years	Middle ear fluid (MEF)	2009-2011	10B	401	0 (0%)
Quirk et al 2018	Iceland	0-<2 years	Middle ear fluid (MEF)	2009-2011	11A	401	4 (1.0%)
Quirk et al 2018	Iceland	0-<2 years	Middle ear fluid (MEF)	2009-2011	14	401	27 (6.7%)
Quirk et al 2018	Iceland	0-<2 years	Middle ear fluid (MEF)	2009-2011	15A	401	0 (0%)
Quirk et al 2018	Iceland	0-<2 years	Middle ear fluid (MEF)	2009-2011	15B/C	401	1 (0.2%)
Quirk et al 2018	Iceland	0-<2 years	Middle ear fluid (MEF)	2009-2011	16F	401	1 (0.2%)
Quirk et al 2018	Iceland	0-<2 years	Middle ear fluid (MEF)	2009-2011	17	401	1 (0.2%)
Quirk et al 2018	Iceland	0-<2 years	Middle ear fluid (MEF)	2009-2011	18C	401	1 (0.2%)
Quirk et al 2018	Iceland	0-<2 years	Middle ear fluid (MEF)	2009-2011	19F	401	203 (50.6%)
Quirk et al 2018	Iceland	0-<2 years	Middle ear fluid (MEF)	2009-2011	19A	401	26 (6.5%)
Quirk et al 2018	Iceland	0-<2 years	Middle ear fluid (MEF)	2009-2011	19C	401	1 (0.2%)
Quirk et al 2018	Iceland	0-<2 years	Middle ear fluid (MEF)	2009-2011	21	401	0 (0%)
Quirk et al 2018	Iceland	0-<2 years	Middle ear fluid (MEF)	2009-2011	22F	401	0 (0%)
Quirk et al 2018	Iceland	0-<2 years	Middle ear fluid (MEF)	2009-2011	23F	401	49 (12.2%)
Quirk et al 2018	Iceland	0-<2 years	Middle ear fluid (MEF)	2009-2011	23A	401	2 (0.5%)
Quirk et al 2018	Iceland	0-<2 years	Middle ear fluid (MEF)	2009-2011	23B	401	1 (0.2%)
Quirk et al 2018	Iceland	0-<2 years	Middle ear fluid (MEF)	2009-2011	24F	401	1 (0.2%)
Quirk et al 2018	Iceland	0-<2 years	Middle ear fluid (MEF)	2009-2011	33F	401	3 (0.7%)
Quirk et al 2018	Iceland	0-<2 years	Middle ear fluid (MEF)	2009-2011	35F	401	0 (0%)
Quirk et al 2018	Iceland	0-<2 years	Middle ear fluid (MEF)	2009-2011	35B	401	0 (0%)
Quirk et al 2018	Iceland	0-<2 years	Middle ear fluid (MEF)	2009-2011	38	401	2 (0.5%)
Quirk et al 2018	Iceland	0-<2 years	Middle ear fluid (MEF)	2009-2011	Other	401	11 (2.7%)
Quirk et al 2018	Iceland	0-<2 years	Middle ear fluid (MEF)	2009-2011	NESp	401	0 (0%)								NESp=Non-encapsulated S.pneumoniae
Quirk et al 2018	Iceland	0-<2 years	Middle ear fluid (MEF)	2009-2011	VT	401	310 (77.3%)
Quirk et al 2018	Iceland	0-<2 years	Middle ear fluid (MEF)	2009-2011	NVT	401	91 (22.7%)
Quirk et al 2018	Iceland	0-<2 years	Middle ear fluid (MEF)	2012-2017	3	273	4 (1.5%)
Quirk et al 2018	Iceland	0-<2 years	Middle ear fluid (MEF)	2012-2017	4	273	0 (0%)
Quirk et al 2018	Iceland	0-<2 years	Middle ear fluid (MEF)	2012-2017	6A	273	15 (5.5%)
Quirk et al 2018	Iceland	0-<2 years	Middle ear fluid (MEF)	2012-2017	6B	273	3 (1.1%)
Quirk et al 2018	Iceland	0-<2 years	Middle ear fluid (MEF)	2012-2017	6C	273	29 (10.6%)
Quirk et al 2018	Iceland	0-<2 years	Middle ear fluid (MEF)	2012-2017	9V	273	0 (0%)
Quirk et al 2018	Iceland	0-<2 years	Middle ear fluid (MEF)	2012-2017	9N	273	0 (0%)
Quirk et al 2018	Iceland	0-<2 years	Middle ear fluid (MEF)	2012-2017	10B	273	0 (0%)
Quirk et al 2018	Iceland	0-<2 years	Middle ear fluid (MEF)	2012-2017	11A	273	9 (3.3%)
Quirk et al 2018	Iceland	0-<2 years	Middle ear fluid (MEF)	2012-2017	14	273	3 (1.1%)
Quirk et al 2018	Iceland	0-<2 years	Middle ear fluid (MEF)	2012-2017	15A	273	4 (1.5%)
Quirk et al 2018	Iceland	0-<2 years	Middle ear fluid (MEF)	2012-2017	15B/C	273	40 (14.7%)
Quirk et al 2018	Iceland	0-<2 years	Middle ear fluid (MEF)	2012-2017	16F	273	0 (0%)
Quirk et al 2018	Iceland	0-<2 years	Middle ear fluid (MEF)	2012-2017	17	273	0 (0%)
Quirk et al 2018	Iceland	0-<2 years	Middle ear fluid (MEF)	2012-2017	18C	273	1 (0.4%)
Quirk et al 2018	Iceland	0-<2 years	Middle ear fluid (MEF)	2012-2017	19F	273	47 (17.2%)
Quirk et al 2018	Iceland	0-<2 years	Middle ear fluid (MEF)	2012-2017	19A	273	14 (5.1%)
Quirk et al 2018	Iceland	0-<2 years	Middle ear fluid (MEF)	2012-2017	19C	273	0 (0%)
Quirk et al 2018	Iceland	0-<2 years	Middle ear fluid (MEF)	2012-2017	21	273	9 (3.3%)
Quirk et al 2018	Iceland	0-<2 years	Middle ear fluid (MEF)	2012-2017	22F	273	1 (0.4%)
Quirk et al 2018	Iceland	0-<2 years	Middle ear fluid (MEF)	2012-2017	23F	273	6 (2.2%)
Quirk et al 2018	Iceland	0-<2 years	Middle ear fluid (MEF)	2012-2017	23A	273	18 (6.6%)
Quirk et al 2018	Iceland	0-<2 years	Middle ear fluid (MEF)	2012-2017	23B	273	10 (3.7%)
Quirk et al 2018	Iceland	0-<2 years	Middle ear fluid (MEF)	2012-2017	24F	273	1 (0.4%)
Quirk et al 2018	Iceland	0-<2 years	Middle ear fluid (MEF)	2012-2017	33F	273	10 (3.7%)
Quirk et al 2018	Iceland	0-<2 years	Middle ear fluid (MEF)	2012-2017	35F	273	2 (0.7%)
Quirk et al 2018	Iceland	0-<2 years	Middle ear fluid (MEF)	2012-2017	35B	273	6 (2.2%)
Quirk et al 2018	Iceland	0-<2 years	Middle ear fluid (MEF)	2012-2017	38	273	0 (0%)
Quirk et al 2018	Iceland	0-<2 years	Middle ear fluid (MEF)	2012-2017	Other	273	40 (14.7%)
Quirk et al 2018	Iceland	0-<2 years	Middle ear fluid (MEF)	2012-2017	NESp	273	1 (0.4%)
Quirk et al 2018	Iceland	0-<2 years	Middle ear fluid (MEF)	2012-2017	VT	273	60 (22.0%)
Quirk et al 2018	Iceland	0-<2 years	Middle ear fluid (MEF)	2012-2017	NVT	273	213 (78.0%)
Quirk et al 2018	Iceland	2-<4 years	Middle ear fluid (MEF)	2009-2011	3	121	6 (5.0%)
Quirk et al 2018	Iceland	2-<4 years	Middle ear fluid (MEF)	2009-2011	4	121	0 (0%)
Quirk et al 2018	Iceland	2-<4 years	Middle ear fluid (MEF)	2009-2011	6A	121	15 (12.4%)
Quirk et al 2018	Iceland	2-<4 years	Middle ear fluid (MEF)	2009-2011	6B	121	11 (9.1%)
Quirk et al 2018	Iceland	2-<4 years	Middle ear fluid (MEF)	2009-2011	6C	121	0 (0%)
Quirk et al 2018	Iceland	2-<4 years	Middle ear fluid (MEF)	2009-2011	9V	121	0 (0%)
Quirk et al 2018	Iceland	2-<4 years	Middle ear fluid (MEF)	2009-2011	9N	121	2 (1.7%)
Quirk et al 2018	Iceland	2-<4 years	Middle ear fluid (MEF)	2009-2011	10B	121	0 (0%)
Quirk et al 2018	Iceland	2-<4 years	Middle ear fluid (MEF)	2009-2011	11A	121	3 (2.5%)
Quirk et al 2018	Iceland	2-<4 years	Middle ear fluid (MEF)	2009-2011	14	121	9 (7.4%)
Quirk et al 2018	Iceland	2-<4 years	Middle ear fluid (MEF)	2009-2011	15A	121	0 (0%)
Quirk et al 2018	Iceland	2-<4 years	Middle ear fluid (MEF)	2009-2011	15B/C	121	1 (0.8%)
Quirk et al 2018	Iceland	2-<4 years	Middle ear fluid (MEF)	2009-2011	16F	121	1 (0.8%)
Quirk et al 2018	Iceland	2-<4 years	Middle ear fluid (MEF)	2009-2011	17	121	0 (0%)
Quirk et al 2018	Iceland	2-<4 years	Middle ear fluid (MEF)	2009-2011	18C	121	0 (0%)
Quirk et al 2018	Iceland	2-<4 years	Middle ear fluid (MEF)	2009-2011	19F	121	33 (27.3%)
Quirk et al 2018	Iceland	2-<4 years	Middle ear fluid (MEF)	2009-2011	19A	121	9 (7.4%)
Quirk et al 2018	Iceland	2-<4 years	Middle ear fluid (MEF)	2009-2011	19C	121	0 (0%)
Quirk et al 2018	Iceland	2-<4 years	Middle ear fluid (MEF)	2009-2011	21	121	0 (0%)
Quirk et al 2018	Iceland	2-<4 years	Middle ear fluid (MEF)	2009-2011	22F	121	0 (0%)
Quirk et al 2018	Iceland	2-<4 years	Middle ear fluid (MEF)	2009-2011	23F	121	23 (19.0%)
Quirk et al 2018	Iceland	2-<4 years	Middle ear fluid (MEF)	2009-2011	23A	121	0 (0%)
Quirk et al 2018	Iceland	2-<4 years	Middle ear fluid (MEF)	2009-2011	23B	121	0 (0%)
Quirk et al 2018	Iceland	2-<4 years	Middle ear fluid (MEF)	2009-2011	24F	121	0 (0%)
Quirk et al 2018	Iceland	2-<4 years	Middle ear fluid (MEF)	2009-2011	33F	121	1 (0.8%)
Quirk et al 2018	Iceland	2-<4 years	Middle ear fluid (MEF)	2009-2011	35F	121	1 (0.8%)
Quirk et al 2018	Iceland	2-<4 years	Middle ear fluid (MEF)	2009-2011	35B	121	0 (0%)
Quirk et al 2018	Iceland	2-<4 years	Middle ear fluid (MEF)	2009-2011	38	121	0 (0%)
Quirk et al 2018	Iceland	2-<4 years	Middle ear fluid (MEF)	2009-2011	Other	121	5 (4.1%)
Quirk et al 2018	Iceland	2-<4 years	Middle ear fluid (MEF)	2009-2011	NESp	121	1 (0.8%)
Quirk et al 2018	Iceland	2-<4 years	Middle ear fluid (MEF)	2009-2011	VT	121	78 (64.5%)
Quirk et al 2018	Iceland	2-<4 years	Middle ear fluid (MEF)	2009-2011	NVT	121	43 (35.5%)
Quirk et al 2018	Iceland	2-<4 years	Middle ear fluid (MEF)	2012-2017	3	129	8 (6.2%)
Quirk et al 2018	Iceland	2-<4 years	Middle ear fluid (MEF)	2012-2017	4	129	0 (0%)
Quirk et al 2018	Iceland	2-<4 years	Middle ear fluid (MEF)	2012-2017	6A	129	13 (10.1%)
Quirk et al 2018	Iceland	2-<4 years	Middle ear fluid (MEF)	2012-2017	6B	129	7 (5.4%)
Quirk et al 2018	Iceland	2-<4 years	Middle ear fluid (MEF)	2012-2017	6C	129	12 (9.3%)
Quirk et al 2018	Iceland	2-<4 years	Middle ear fluid (MEF)	2012-2017	9V	129	0 (0%)
Quirk et al 2018	Iceland	2-<4 years	Middle ear fluid (MEF)	2012-2017	9N	129	0 (0%)
Quirk et al 2018	Iceland	2-<4 years	Middle ear fluid (MEF)	2012-2017	10B	129	1 (0.8%)
Quirk et al 2018	Iceland	2-<4 years	Middle ear fluid (MEF)	2012-2017	11A	129	7 (5.4%)
Quirk et al 2018	Iceland	2-<4 years	Middle ear fluid (MEF)	2012-2017	14	129	3 (2.3%)
Quirk et al 2018	Iceland	2-<4 years	Middle ear fluid (MEF)	2012-2017	15A	129	1 (0.8%)
Quirk et al 2018	Iceland	2-<4 years	Middle ear fluid (MEF)	2012-2017	15B/C	129	11 (8.5%)
Quirk et al 2018	Iceland	2-<4 years	Middle ear fluid (MEF)	2012-2017	16F	129	0 (0%)
Quirk et al 2018	Iceland	2-<4 years	Middle ear fluid (MEF)	2012-2017	17	129	0 (0%)
Quirk et al 2018	Iceland	2-<4 years	Middle ear fluid (MEF)	2012-2017	18C	129	0 (0%)
Quirk et al 2018	Iceland	2-<4 years	Middle ear fluid (MEF)	2012-2017	19F	129	14 (10.9%)
Quirk et al 2018	Iceland	2-<4 years	Middle ear fluid (MEF)	2012-2017	19A	129	6 (4.7%)
Quirk et al 2018	Iceland	2-<4 years	Middle ear fluid (MEF)	2012-2017	19C	129	0 (0%)
Quirk et al 2018	Iceland	2-<4 years	Middle ear fluid (MEF)	2012-2017	21	129	3 (2.3%)
Quirk et al 2018	Iceland	2-<4 years	Middle ear fluid (MEF)	2012-2017	22F	129	2 (1.6%)
Quirk et al 2018	Iceland	2-<4 years	Middle ear fluid (MEF)	2012-2017	23F	129	11 (8.5%)
Quirk et al 2018	Iceland	2-<4 years	Middle ear fluid (MEF)	2012-2017	23A	129	3 (2.3%)
Quirk et al 2018	Iceland	2-<4 years	Middle ear fluid (MEF)	2012-2017	23B	129	4 (3.1%)
Quirk et al 2018	Iceland	2-<4 years	Middle ear fluid (MEF)	2012-2017	24F	129	1 (0.8%)
Quirk et al 2018	Iceland	2-<4 years	Middle ear fluid (MEF)	2012-2017	33F	129	1 (0.8%)
Quirk et al 2018	Iceland	2-<4 years	Middle ear fluid (MEF)	2012-2017	35F	129	2 (1.6%)
Quirk et al 2018	Iceland	2-<4 years	Middle ear fluid (MEF)	2012-2017	35B	129	3 (2.3%)
Quirk et al 2018	Iceland	2-<4 years	Middle ear fluid (MEF)	2012-2017	38	129	0 (0%)
Quirk et al 2018	Iceland	2-<4 years	Middle ear fluid (MEF)	2012-2017	Other	129	15 (11.6%)
Quirk et al 2018	Iceland	2-<4 years	Middle ear fluid (MEF)	2012-2017	NESp	129	0 (0%)
Quirk et al 2018	Iceland	2-<4 years	Middle ear fluid (MEF)	2012-2017	VT	129	35 (27.1%)
Quirk et al 2018	Iceland	2-<4 years	Middle ear fluid (MEF)	2012-2017	NVT	129	94 (72.9%)
Quirk et al 2018	Iceland	2-<4 years	Middle ear fluid (MEF)						2009-2011	Non-susceptibility	Penicillin	Disk diffusion tests. Susceptibility testing was performed according to the methods and criteria of the European Committee on Antimicrobial Susceptibility Testing (EUCAST).	261	0.481	Pre-vaccination period
Quirk et al 2018	Iceland	2-<4 years	Middle ear fluid (MEF)						2012-2017	Non-susceptibility	Penicillin	Disk diffusion tests. Susceptibility testing was performed according to the methods and criteria of the European Committee on Antimicrobial Susceptibility Testing (EUCAST).	123	0.284	Post-vaccination period (PCV10 (referred to as PHiD-CV)).
Quirk et al 2018	Iceland	2-<4 years	Middle ear fluid (MEF)								Erythromycin				Pre-vaccination period
Quirk et al 2018	Iceland	2-<4 years	Middle ear fluid (MEF)								Erythromycin				Post-vaccination period (PCV10 (referred to as PHiD-CV)).
Quirk et al 2018	Iceland	2-<4 years	Middle ear fluid (MEF)								MDR				Pre-vaccination period. MDR=Multi drug resistance
Quirk et al 2018	Iceland	2-<4 years	Middle ear fluid (MEF)								MDR				Post-vaccination period (PCV10 (referred to as PHiD-CV)). MDR=Multi drug resistance
Quirk et al 2018	Iceland	2-<4 years	Middle ear fluid (MEF)		19F				2009-2011	Non-susceptibility	Penicillin	Disk diffusion tests. Susceptibility testing was performed according to the methods and criteria of the European Committee on Antimicrobial Susceptibility Testing (EUCAST).	261	0.886	Same info as above but for specific serotypes. Pre-vaccination period.
Quirk et al 2018	Iceland	2-<4 years	Middle ear fluid (MEF)		6B				2009-2011	Non-susceptibility	Penicillin	Disk diffusion tests. Susceptibility testing was performed according to the methods and criteria of the European Committee on Antimicrobial Susceptibility Testing (EUCAST).	261	0.034	Same info as above but for specific serotypes. Pre-vaccination period.
Quirk et al 2018	Iceland	2-<4 years	Middle ear fluid (MEF)		14				2009-2011	Non-susceptibility	Penicillin	Disk diffusion tests. Susceptibility testing was performed according to the methods and criteria of the European Committee on Antimicrobial Susceptibility Testing (EUCAST).	261	0.023	Same info as above but for specific serotypes. Pre-vaccination period.
Quirk et al 2018	Iceland	2-<4 years	Middle ear fluid (MEF)		19A				2009-2011	Non-susceptibility	Penicillin	Disk diffusion tests. Susceptibility testing was performed according to the methods and criteria of the European Committee on Antimicrobial Susceptibility Testing (EUCAST).	261	0.015	Same info as above but for specific serotypes. Pre-vaccination period.
Quirk et al 2018	Iceland	2-<4 years	Middle ear fluid (MEF)		23F				2009-2011	Non-susceptibility	Penicillin	Disk diffusion tests. Susceptibility testing was performed according to the methods and criteria of the European Committee on Antimicrobial Susceptibility Testing (EUCAST).	261	0.015	Same info as above but for specific serotypes. Pre-vaccination period.
Quirk et al 2018	Iceland	2-<4 years	Middle ear fluid (MEF)		6C				2009-2011	Non-susceptibility	Penicillin	Disk diffusion tests. Susceptibility testing was performed according to the methods and criteria of the European Committee on Antimicrobial Susceptibility Testing (EUCAST).	261	0	Same info as above but for specific serotypes. Pre-vaccination period.
Quirk et al 2018	Iceland	2-<4 years	Middle ear fluid (MEF)		15A				2009-2011	Non-susceptibility	Penicillin	Disk diffusion tests. Susceptibility testing was performed according to the methods and criteria of the European Committee on Antimicrobial Susceptibility Testing (EUCAST).	261	0	Same info as above but for specific serotypes. Pre-vaccination period.
Quirk et al 2018	Iceland	2-<4 years	Middle ear fluid (MEF)		23B				2009-2011	Non-susceptibility	Penicillin	Disk diffusion tests. Susceptibility testing was performed according to the methods and criteria of the European Committee on Antimicrobial Susceptibility Testing (EUCAST).	261	0.004	Same info as above but for specific serotypes. Pre-vaccination period.
Quirk et al 2018	Iceland	2-<4 years	Middle ear fluid (MEF)		Other PNSP/MDR Pn				2009-2011	Non-susceptibility	Penicillin	Disk diffusion tests. Susceptibility testing was performed according to the methods and criteria of the European Committee on Antimicrobial Susceptibility Testing (EUCAST).	261	0.023	Same info as above but for specific serotypes. Pre-vaccination period.
Quirk et al 2018	Iceland	2-<4 years	Middle ear fluid (MEF)		19F				2012-2017	Non-susceptibility	Penicillin	Disk diffusion tests. Susceptibility testing was performed according to the methods and criteria of the European Committee on Antimicrobial Susceptibility Testing (EUCAST).	123	0.537	Same info as above but for specific serotypes. Post-vaccination period (PCV10, referred to as PHiD-CV).
Quirk et al 2018	Iceland	2-<4 years	Middle ear fluid (MEF)		6B				2012-2017	Non-susceptibility	Penicillin	Disk diffusion tests. Susceptibility testing was performed according to the methods and criteria of the European Committee on Antimicrobial Susceptibility Testing (EUCAST).	123	0.024	Same info as above but for specific serotypes. Post-vaccination period (PCV10, referred to as PHiD-CV).
Quirk et al 2018	Iceland	2-<4 years	Middle ear fluid (MEF)		14				2012-2017	Non-susceptibility	Penicillin	Disk diffusion tests. Susceptibility testing was performed according to the methods and criteria of the European Committee on Antimicrobial Susceptibility Testing (EUCAST).	123	0.016	Same info as above but for specific serotypes. Post-vaccination period (PCV10, referred to as PHiD-CV).
Quirk et al 2018	Iceland	2-<4 years	Middle ear fluid (MEF)		19A				2012-2017	Non-susceptibility	Penicillin	Disk diffusion tests. Susceptibility testing was performed according to the methods and criteria of the European Committee on Antimicrobial Susceptibility Testing (EUCAST).	123	0.073	Same info as above but for specific serotypes. Post-vaccination period (PCV10, referred to as PHiD-CV).
Quirk et al 2018	Iceland	2-<4 years	Middle ear fluid (MEF)		23F				2012-2017	Non-susceptibility	Penicillin	Disk diffusion tests. Susceptibility testing was performed according to the methods and criteria of the European Committee on Antimicrobial Susceptibility Testing (EUCAST).	123	0	Same info as above but for specific serotypes. Post-vaccination period (PCV10, referred to as PHiD-CV).
Quirk et al 2018	Iceland	2-<4 years	Middle ear fluid (MEF)		6C				2012-2017	Non-susceptibility	Penicillin	Disk diffusion tests. Susceptibility testing was performed according to the methods and criteria of the European Committee on Antimicrobial Susceptibility Testing (EUCAST).	123	0.154	Same info as above but for specific serotypes. Post-vaccination period (PCV10, referred to as PHiD-CV).
Quirk et al 2018	Iceland	2-<4 years	Middle ear fluid (MEF)		15A				2012-2017	Non-susceptibility	Penicillin	Disk diffusion tests. Susceptibility testing was performed according to the methods and criteria of the European Committee on Antimicrobial Susceptibility Testing (EUCAST).	123	0.049	Same info as above but for specific serotypes. Post-vaccination period (PCV10, referred to as PHiD-CV).
Quirk et al 2018	Iceland	2-<4 years	Middle ear fluid (MEF)		23B				2012-2017	Non-susceptibility	Penicillin	Disk diffusion tests. Susceptibility testing was performed according to the methods and criteria of the European Committee on Antimicrobial Susceptibility Testing (EUCAST).	123	0.041	Same info as above but for specific serotypes. Post-vaccination period (PCV10, referred to as PHiD-CV).
Quirk et al 2018	Iceland	2-<4 years	Middle ear fluid (MEF)		Other PNSP/MDR Pn				2012-2017	Non-susceptibility	Penicillin	Disk diffusion tests. Susceptibility testing was performed according to the methods and criteria of the European Committee on Antimicrobial Susceptibility Testing (EUCAST).	123	0.106	Same info as above but for specific serotypes. Post-vaccination period (PCV10, referred to as PHiD-CV).
Quirk et al 2018	Iceland	2-<4 years	Middle ear fluid (MEF)		19F						MDR				Same info as above but for specific serotypes. Pre-vaccination period.
Quirk et al 2018	Iceland	2-<4 years	Middle ear fluid (MEF)		6B						MDR				Same info as above but for specific serotypes. Pre-vaccination period.
Quirk et al 2018	Iceland	2-<4 years	Middle ear fluid (MEF)		14						MDR				Same info as above but for specific serotypes. Pre-vaccination period.
Quirk et al 2018	Iceland	2-<4 years	Middle ear fluid (MEF)		19A						MDR				Same info as above but for specific serotypes. Pre-vaccination period.
Quirk et al 2018	Iceland	2-<4 years	Middle ear fluid (MEF)		23F						MDR				Same info as above but for specific serotypes. Pre-vaccination period.
Quirk et al 2018	Iceland	2-<4 years	Middle ear fluid (MEF)		6C						MDR				Same info as above but for specific serotypes. Pre-vaccination period.
Quirk et al 2018	Iceland	2-<4 years	Middle ear fluid (MEF)		15A						MDR				Same info as above but for specific serotypes. Pre-vaccination period.
Quirk et al 2018	Iceland	2-<4 years	Middle ear fluid (MEF)		23B						MDR				Same info as above but for specific serotypes. Pre-vaccination period.
Quirk et al 2018	Iceland	2-<4 years	Middle ear fluid (MEF)		Other PNSP/MDR Pn						MDR				Same info as above but for specific serotypes. Pre-vaccination period.
Quirk et al 2018	Iceland	2-<4 years	Middle ear fluid (MEF)		19F						MDR				Same info as above but for specific serotypes. Post-vaccination period (PCV10, referred to as PHiD-CV).
Quirk et al 2018	Iceland	2-<4 years	Middle ear fluid (MEF)		6B						MDR				Same info as above but for specific serotypes. Post-vaccination period (PCV10, referred to as PHiD-CV).
Quirk et al 2018	Iceland	2-<4 years	Middle ear fluid (MEF)		14						MDR				Same info as above but for specific serotypes. Post-vaccination period (PCV10, referred to as PHiD-CV).
Quirk et al 2018	Iceland	2-<4 years	Middle ear fluid (MEF)		19A						MDR				Same info as above but for specific serotypes. Post-vaccination period (PCV10, referred to as PHiD-CV).
Quirk et al 2018	Iceland	2-<4 years	Middle ear fluid (MEF)		23F						MDR				Same info as above but for specific serotypes. Post-vaccination period (PCV10, referred to as PHiD-CV).
Quirk et al 2018	Iceland	2-<4 years	Middle ear fluid (MEF)		6C						MDR				Same info as above but for specific serotypes. Post-vaccination period (PCV10, referred to as PHiD-CV).
Quirk et al 2018	Iceland	2-<4 years	Middle ear fluid (MEF)		15A						MDR				Same info as above but for specific serotypes. Post-vaccination period (PCV10, referred to as PHiD-CV).
Quirk et al 2018	Iceland	2-<4 years	Middle ear fluid (MEF)		23B						MDR				Same info as above but for specific serotypes. Post-vaccination period (PCV10, referred to as PHiD-CV).
Quirk et al 2018	Iceland	2-<4 years	Middle ear fluid (MEF)		Other PNSP/MDR Pn						MDR				Same info as above but for specific serotypes. Post-vaccination period (PCV10, referred to as PHiD-CV).
Grall et al 2011	France	<5 years	Middle ear fluid (MEF)	2009	19A	180	114 (62.3%)								Before PCV13-introduction
Wouters et al 2019 A	Belgium	6-30 months	Nasopharyngeal swabs	Jan 2016-Jul 2016	19F	27	1 (3.8%)								Early in period of switching from PCV13 to PCV10, "Y1"
Wouters et al 2019 A	Belgium	6-30 months	Nasopharyngeal swabs	Jan 2016-Jul 2016	14	27	1 (3.8%)								Early in period of switching from PCV13 to PCV10, "Y1"
Wouters et al 2019 A	Belgium	6-30 months	Nasopharyngeal swabs	Jan 2016-Jul 2016	23F	27	0 (0%)								Early in period of switching from PCV13 to PCV10, "Y1"
Wouters et al 2019 A	Belgium	6-30 months	Nasopharyngeal swabs	Jan 2016-Jul 2016	1	27	0 (0%)								Early in period of switching from PCV13 to PCV10, "Y1"
Wouters et al 2019 A	Belgium	6-30 months	Nasopharyngeal swabs	Jan 2016-Jul 2016	3	27	0 (0%)								Early in period of switching from PCV13 to PCV10, "Y1"
Wouters et al 2019 A	Belgium	6-30 months	Nasopharyngeal swabs	Jan 2016-Jul 2016	6A	27	0 (0%)								Early in period of switching from PCV13 to PCV10, "Y1"
Wouters et al 2019 A	Belgium	6-30 months	Nasopharyngeal swabs	Jan 2016-Jul 2016	19A	27	0 (0%)								Early in period of switching from PCV13 to PCV10, "Y1"
Wouters et al 2019 A	Belgium	6-30 months	Nasopharyngeal swabs	Jan 2016-Jul 2016	All VT	27	2 (7.7%)								Early in period of switching from PCV13 to PCV10, "Y1"
Wouters et al 2019 A	Belgium	6-30 months	Nasopharyngeal swabs	Jan 2016-Jul 2016	23B	27	3 (11.5%)								Early in period of switching from PCV13 to PCV10, "Y1"
Wouters et al 2019 A	Belgium	6-30 months	Nasopharyngeal swabs	Jan 2016-Jul 2016	15B	27	2 (7.4%)								Early in period of switching from PCV13 to PCV10, "Y1"
Wouters et al 2019 A	Belgium	6-30 months	Nasopharyngeal swabs	Jan 2016-Jul 2016	10A	27	1 (3.7%)								Early in period of switching from PCV13 to PCV10, "Y1"
Wouters et al 2019 A	Belgium	6-30 months	Nasopharyngeal swabs	Jan 2016-Jul 2016	23A	27	1 (3.8%)								Early in period of switching from PCV13 to PCV10, "Y1"
Wouters et al 2019 A	Belgium	6-30 months	Nasopharyngeal swabs	Jan 2016-Jul 2016	21	27	0 (0%)								Early in period of switching from PCV13 to PCV10, "Y1"
Wouters et al 2019 A	Belgium	6-30 months	Nasopharyngeal swabs	Jan 2016-Jul 2016	11A	27	4 (15.4%)								Early in period of switching from PCV13 to PCV10, "Y1"
Wouters et al 2019 A	Belgium	6-30 months	Nasopharyngeal swabs	Oct 2016-Jun 2017	19F	79	2 (2.5%)								Mid PCV10-period, "Y2"
Wouters et al 2019 A	Belgium	6-30 months	Nasopharyngeal swabs	Oct 2016-Jun 2017	14	79	0 (0%)								Mid PCV10-period, "Y2"
Wouters et al 2019 A	Belgium	6-30 months	Nasopharyngeal swabs	Oct 2016-Jun 2017	23F	79	0 (0%)								Mid PCV10-period, "Y2"
Wouters et al 2019 A	Belgium	6-30 months	Nasopharyngeal swabs	Oct 2016-Jun 2017	1	79	0 (0%)								Mid PCV10-period, "Y2"
Wouters et al 2019 A	Belgium	6-30 months	Nasopharyngeal swabs	Oct 2016-Jun 2017	3	79	2 (2.5%)								Mid PCV10-period, "Y2"
Wouters et al 2019 A	Belgium	6-30 months	Nasopharyngeal swabs	Oct 2016-Jun 2017	6A	79	0 (0%)								Mid PCV10-period, "Y2"
Wouters et al 2019 A	Belgium	6-30 months	Nasopharyngeal swabs	Oct 2016-Jun 2017	19A	79	2 (2.5%)								Mid PCV10-period, "Y2"
Wouters et al 2019 A	Belgium	6-30 months	Nasopharyngeal swabs	Oct 2016-Jun 2017	All VT	79	6 (7.6%)								Mid PCV10-period, "Y2"
Wouters et al 2019 A	Belgium	6-30 months	Nasopharyngeal swabs	Oct 2016-Jun 2017	23B	79	13 (16.5%)								Mid PCV10-period, "Y2"
Wouters et al 2019 A	Belgium	6-30 months	Nasopharyngeal swabs	Oct 2016-Jun 2017	15B	79	8 (10.1%)								Mid PCV10-period, "Y2"
Wouters et al 2019 A	Belgium	6-30 months	Nasopharyngeal swabs	Oct 2016-Jun 2017	10A	79	4 (5.1%)								Mid PCV10-period, "Y2"
Wouters et al 2019 A	Belgium	6-30 months	Nasopharyngeal swabs	Oct 2016-Jun 2017	23A	79	3 (3.8%)								Mid PCV10-period, "Y2"
Wouters et al 2019 A	Belgium	6-30 months	Nasopharyngeal swabs	Oct 2016-Jun 2017	21	79	4 (5.1%)								Mid PCV10-period, "Y2"
Wouters et al 2019 A	Belgium	6-30 months	Nasopharyngeal swabs	Oct 2016-Jun 2017	11A	79	5 (6.3%)								Mid PCV10-period, "Y2"
Wouters et al 2019 A	Belgium	6-30 months	Nasopharyngeal swabs								≥1 antibiotic tested				Five antibiotics were tested: penicillin, levofloxacin, tetracycline, cotrimoxazole and erythromycin, non-meningitis breakpoints (oral administration) were applied for penicillin, a MIC of ≥2mg/l was interpreted as non-susceptible.
Wouters et al 2019 A	Belgium	6-30 months	Nasopharyngeal swabs								≥2 antibiotic tested				Five antibiotics were tested: penicillin, levofloxacin, tetracycline, cotrimoxazole and erythromycin, non-meningitis breakpoints (oral administration) were applied for penicillin, a MIC of ≥2mg/l was interpreted as non-susceptible.
Wouters et al 2019 A	Belgium	6-30 months	Nasopharyngeal swabs						Oct 2016-Jun 2017	Non-susceptibility	Penicillin	Cites Wouters et al. 2018	79	0
Wouters et al 2019 A	Belgium	6-30 months	Nasopharyngeal swabs								Levofloxacin
Wouters et al 2019 A	Belgium	6-30 months	Nasopharyngeal swabs								Tetracycline
Wouters et al 2019 A	Belgium	6-30 months	Nasopharyngeal swabs		15A						Tetracycline				Specific serotypes
Wouters et al 2019 A	Belgium	6-30 months	Nasopharyngeal swabs		35B						Tetracycline				Specific serotypes
Wouters et al 2019 A	Belgium	6-30 months	Nasopharyngeal swabs		15B						Tetracycline				Specific serotypes
Wouters et al 2019 A	Belgium	6-30 months	Nasopharyngeal swabs								Erythromycin
Wouters et al 2019 A	Belgium	6-30 months	Nasopharyngeal swabs		15A						Erythromycin				Specific serotypes
Wouters et al 2019 A	Belgium	6-30 months	Nasopharyngeal swabs		15B						Erythromycin				Specific serotypes
Wouters et al 2019 A	Belgium	6-30 months	Nasopharyngeal swabs		33F						Erythromycin				Specific serotypes
Wouters et al 2019 A	Belgium	6-30 months	Nasopharyngeal swabs								Cotrimoxazole
Wouters et al 2019 A	Belgium	6-30 months	Nasopharyngeal swabs		23B						Cotrimoxazole				Specific serotypes
Wouters et al 2019 A	Belgium	6-30 months	Nasopharyngeal swabs		11A						Cotrimoxazole				Specific serotypes
Wouters et al 2019 A	Belgium	6-30 months	Nasopharyngeal swabs		15B						Cotrimoxazole				Specific serotypes
Grevers et al 2012	Germany	3-60 months	Middle ear fluid (MEF)	Nov 2008-Apr 2010	3	10	6 (60%)
Grevers et al 2012	Germany	3-60 months	Middle ear fluid (MEF)	Nov 2008-Apr 2010	19A	10	3 (30%)
Grevers et al 2012	Germany	3-60 months	Middle ear fluid (MEF)	Nov 2008-Apr 2010	1	10	1 (10%)
Grevers et al 2012	Germany	3-60 months	Middle ear fluid (MEF)						Nov 2008-Apr 2010	Susceptible	Penicillin	Microdilution tests interpreted according to National Committee on Clinical Laboratory Standards guidelines.	10	0.9	Eligibility criteria: not been previously treated with antibiotics, or if they had treatment failure (no clinical improvement within 48– to 72 hours of antibiotic treatment)
Grevers et al 2012	Germany	3-60 months	Middle ear fluid (MEF)								Other antibiotics (incl. Macrolides)				Eligibility criteria: not been previously treated with antibiotics, or if they had treatment failure (no clinical improvement within 48– to 72 hours of antibiotic treatment)
Esposito et al 2016	Italy	<2 years	Middle ear fluid (MEF)	NA	Non-PCV13	24	16 (66.7%)								Abstract only, limited information.
Esposito et al 2016	Italy	2-4 years	Middle ear fluid (MEF)	NA	Non-PCV13	12	8 (66.7%)								Abstract only, limited information.
Fenoll et al 2011	Spain	<2 years	Middle ear fluid (MEF)	1997-2000	PVC-7	253	186 (54.7%)
Fenoll et al 2011	Spain	<2 years	Middle ear fluid (MEF)	2001	PVC-7	121	86 (65.2%)
Fenoll et al 2011	Spain	<2 years	Middle ear fluid (MEF)	2002	PVC-7	81	59 (54.1%)
Fenoll et al 2011	Spain	<2 years	Middle ear fluid (MEF)	2003	PVC-7	69	37 (48.1%)
Fenoll et al 2011	Spain	<2 years	Middle ear fluid (MEF)	2004	PVC-7	81	35 (54.7%)
Fenoll et al 2011	Spain	<2 years	Middle ear fluid (MEF)	2005	PVC-7	91	23 (57.5%)
Fenoll et al 2011	Spain	<2 years	Middle ear fluid (MEF)	2006	PVC-7	97	11 (33.3%)
Fenoll et al 2011	Spain	<2 years	Middle ear fluid (MEF)	2007	PVC-7	95	10 (43.5%)
Fenoll et al 2011	Spain	<2 years	Middle ear fluid (MEF)	2008	PVC-7	153	15 (68.2%)
Fenoll et al 2011	Spain	<2 years	Middle ear fluid (MEF)	2009	PVC-7	86	10 (66.7%)
Fenoll et al 2011	Spain	2-4 years	Middle ear fluid (MEF)	1997-2000	PVC-7	68	54 (15.9%)
Fenoll et al 2011	Spain	2-4 years	Middle ear fluid (MEF)	2001	PVC-7	43	20 (15.2%)
Fenoll et al 2011	Spain	2-4 years	Middle ear fluid (MEF)	2002	PVC-7	49	30 (27.5%)
Fenoll et al 2011	Spain	2-4 years	Middle ear fluid (MEF)	2003	PVC-7	34	13 (16.9%)
Fenoll et al 2011	Spain	2-4 years	Middle ear fluid (MEF)	2004	PVC-7	46	16 (25.0%)
Fenoll et al 2011	Spain	2-4 years	Middle ear fluid (MEF)	2005	PVC-7	26	7 (17.5%)
Fenoll et al 2011	Spain	2-4 years	Middle ear fluid (MEF)	2006	PVC-7	50	12 (36.4%)
Fenoll et al 2011	Spain	2-4 years	Middle ear fluid (MEF)	2007	PVC-7	51	10 (43.5%)
Fenoll et al 2011	Spain	2-4 years	Middle ear fluid (MEF)	2008	PVC-7	44	5 (22.7%)
Fenoll et al 2011	Spain	2-4 years	Middle ear fluid (MEF)	2009	PVC-7	35	2 (13.3%)
Fenoll et al 2011	Spain	<2 years	Middle ear fluid (MEF)	1997-2000	19A	253	18 (56.3%)
Fenoll et al 2011	Spain	<2 years	Middle ear fluid (MEF)	2001	19A	121	14 (70.0%)
Fenoll et al 2011	Spain	<2 years	Middle ear fluid (MEF)	2002	19A	81	9 (42.9%)
Fenoll et al 2011	Spain	<2 years	Middle ear fluid (MEF)	2003	19A	69	14 (51.9%)
Fenoll et al 2011	Spain	<2 years	Middle ear fluid (MEF)	2004	19A	81	20 (52.6%)
Fenoll et al 2011	Spain	<2 years	Middle ear fluid (MEF)	2005	19A	91	35 (66.0%)
Fenoll et al 2011	Spain	<2 years	Middle ear fluid (MEF)	2006	19A	97	41 (74.5%)
Fenoll et al 2011	Spain	<2 years	Middle ear fluid (MEF)	2007	19A	95	48 (71.6%)
Fenoll et al 2011	Spain	<2 years	Middle ear fluid (MEF)	2008	19A	153	80 (77.7%)
Fenoll et al 2011	Spain	<2 years	Middle ear fluid (MEF)	2009	19A	86	42 (84.0%)
Fenoll et al 2011	Spain	2-4 years	Middle ear fluid (MEF)	1997-2000	19A	68	3 (9.4%)
Fenoll et al 2011	Spain	2-4 years	Middle ear fluid (MEF)	2001	19A	43	3 (15.0%)
Fenoll et al 2011	Spain	2-4 years	Middle ear fluid (MEF)	2002	19A	49	4 (19.0%)
Fenoll et al 2011	Spain	2-4 years	Middle ear fluid (MEF)	2003	19A	34	6 (22.2%)
Fenoll et al 2011	Spain	2-4 years	Middle ear fluid (MEF)	2004	19A	46	7 (18.4%)
Fenoll et al 2011	Spain	2-4 years	Middle ear fluid (MEF)	2005	19A	26	5 (9.4%)
Fenoll et al 2011	Spain	2-4 years	Middle ear fluid (MEF)	2006	19A	50	10 (18.2%)
Fenoll et al 2011	Spain	2-4 years	Middle ear fluid (MEF)	2007	19A	51	11 (16.4%)
Fenoll et al 2011	Spain	2-4 years	Middle ear fluid (MEF)	2008	19A	44	19 (18.4%)
Fenoll et al 2011	Spain	2-4 years	Middle ear fluid (MEF)	2009	19A	35	7 (14.0%)
Setchanova et al 2013	Bulgaria	≤2 years	Middle ear fluid (MEF)	1994-2011	19F	64	17 (26.6%)
Setchanova et al 2013	Bulgaria	≤2 years	Middle ear fluid (MEF)	1994-2011	6B	64	8 (12.5%)
Setchanova et al 2013	Bulgaria	≤2 years	Middle ear fluid (MEF)	1994-2011	14	64	10 (15.6%)
Setchanova et al 2013	Bulgaria	≤2 years	Middle ear fluid (MEF)	1994-2011	9V	64	5 /7.8%)
Setchanova et al 2013	Bulgaria	≤2 years	Middle ear fluid (MEF)	1994-2011	23F	64	5 (7.8%)
Setchanova et al 2013	Bulgaria	≤2 years	Middle ear fluid (MEF)	1994-2011	18C	64	1 (1.6%)
Setchanova et al 2013	Bulgaria	≤2 years	Middle ear fluid (MEF)	1994-2011	19A	64	9 (14.1%)
Setchanova et al 2013	Bulgaria	≤2 years	Middle ear fluid (MEF)	1994-2011	3	64	2 (3.1%)
Setchanova et al 2013	Bulgaria	≤2 years	Middle ear fluid (MEF)	1994-2011	6A	64	1 (1.6%)
Setchanova et al 2013	Bulgaria	≤2 years	Middle ear fluid (MEF)	1994-2011	7F	64	1 (1.6%)
Setchanova et al 2013	Bulgaria	≤2 years	Middle ear fluid (MEF)	1994-2011	1	64	0 (0%)
Setchanova et al 2013	Bulgaria	≤2 years	Middle ear fluid (MEF)	1994-2011	15B	64	2 (3.1%)
Setchanova et al 2013	Bulgaria	≤2 years	Middle ear fluid (MEF)	1994-2011	23A	64	2 (3.1%)
Setchanova et al 2013	Bulgaria	≤2 years	Middle ear fluid (MEF)	1994-2011	11	64	0 (0%)
Setchanova et al 2013	Bulgaria	≤2 years	Middle ear fluid (MEF)	1994-2011	13,28	64	0 (0%)								Those with several numbers per row: "Expected to be serotypes/serogroups (Strains were positive only for one of the pooled sera."
Setchanova et al 2013	Bulgaria	≤2 years	Middle ear fluid (MEF)	1994-2011	15C	64	0 (0%)
Setchanova et al 2013	Bulgaria	≤2 years	Middle ear fluid (MEF)	1994-2011	10	64	1 (1.6%)
Setchanova et al 2013	Bulgaria	≤2 years	Middle ear fluid (MEF)	1994-2011	16/36/37	64	0 (0%)								Those with several numbers per row: "Expected to be serotypes/serogroups (Strains were positive only for one of the pooled sera."
Setchanova et al 2013	Bulgaria	≤2 years	Middle ear fluid (MEF)	1994-2011	24/31/40	64	0 (0%)								Those with several numbers per row: "Expected to be serotypes/serogroups (Strains were positive only for one of the pooled sera."
Setchanova et al 2013	Bulgaria	≤2 years	Middle ear fluid (MEF)	1994-2011	NT	64	0 (0%)
Setchanova et al 2013	Bulgaria	>2-5 years	Middle ear fluid (MEF)	1994-2011	19F	46	7 (15.2%)
Setchanova et al 2013	Bulgaria	>2-5 years	Middle ear fluid (MEF)	1994-2011	6B	46	9 (19.6%)
Setchanova et al 2013	Bulgaria	>2-5 years	Middle ear fluid (MEF)	1994-2011	14	46	0 (0%)
Setchanova et al 2013	Bulgaria	>2-5 years	Middle ear fluid (MEF)	1994-2011	9V	46	3 (6.5%)
Setchanova et al 2013	Bulgaria	>2-5 years	Middle ear fluid (MEF)	1994-2011	23F	46	4 (8.7%)
Setchanova et al 2013	Bulgaria	>2-5 years	Middle ear fluid (MEF)	1994-2011	18C	46	1 (2.2%)
Setchanova et al 2013	Bulgaria	>2-5 years	Middle ear fluid (MEF)	1994-2011	19A	46	4 (8.7%)
Setchanova et al 2013	Bulgaria	>2-5 years	Middle ear fluid (MEF)	1994-2011	3	46	3 (6.5%)
Setchanova et al 2013	Bulgaria	>2-5 years	Middle ear fluid (MEF)	1994-2011	6A	46	2 (4.3%)
Setchanova et al 2013	Bulgaria	>2-5 years	Middle ear fluid (MEF)	1994-2011	7F	46	1 (2.2%)
Setchanova et al 2013	Bulgaria	>2-5 years	Middle ear fluid (MEF)	1994-2011	1	46	1 (2.2%)
Setchanova et al 2013	Bulgaria	>2-5 years	Middle ear fluid (MEF)	1994-2011	15B	46	3 (6.5%)
Setchanova et al 2013	Bulgaria	>2-5 years	Middle ear fluid (MEF)	1994-2011	23A	46	1 (2.2%)
Setchanova et al 2013	Bulgaria	>2-5 years	Middle ear fluid (MEF)	1994-2011	11	46	2 (4.3%)
Setchanova et al 2013	Bulgaria	>2-5 years	Middle ear fluid (MEF)	1994-2011	13,28	46	1 (2.2%)
Setchanova et al 2013	Bulgaria	>2-5 years	Middle ear fluid (MEF)	1994-2011	15C	46	2 (4.3%)
Setchanova et al 2013	Bulgaria	>2-5 years	Middle ear fluid (MEF)	1994-2011	10	46	1 (2.2%)
Setchanova et al 2013	Bulgaria	>2-5 years	Middle ear fluid (MEF)	1994-2011	16/36/37	46	0 (0%)
Setchanova et al 2013	Bulgaria	>2-5 years	Middle ear fluid (MEF)	1994-2011	24/31/40	46	1 (2.2%)
Setchanova et al 2013	Bulgaria	>2-5 years	Middle ear fluid (MEF)	1994-2011	NT	46	0 (0%)
Pumarola et al 2013	Spain	3-35 months	Middle ear fluid (MEF)	May 2008-Mar 2010	19A	21	7 (33%)
Pumarola et al 2013	Spain	3-35 months	Middle ear fluid (MEF)	May 2008-Mar 2010	NT	21	4 (19%)
Pumarola et al 2013	Spain	3-35 months	Middle ear fluid (MEF)	May 2008-Mar 2010	6B	21	1 (4.8%)
Pumarola et al 2013	Spain	3-35 months	Middle ear fluid (MEF)	May 2008-Mar 2010	7A	21	1 (4.8%)
Pumarola et al 2013	Spain	3-35 months	Middle ear fluid (MEF)	May 2008-Mar 2010	10A	21	1 (4.8%)
Pumarola et al 2013	Spain	3-35 months	Middle ear fluid (MEF)	May 2008-Mar 2010	14	21	1 (4.8%)
Pumarola et al 2013	Spain	3-35 months	Middle ear fluid (MEF)	May 2008-Mar 2010	15	21	1 (4.8%)
Pumarola et al 2013	Spain	3-35 months	Middle ear fluid (MEF)	May 2008-Mar 2010	21	21	1 (4.8%)
Pumarola et al 2013	Spain	3-35 months	Middle ear fluid (MEF)	May 2008-Mar 2010	23A	21	1 (4.8%)
Pumarola et al 2013	Spain	3-35 months	Middle ear fluid (MEF)	May 2008-Mar 2010	23B	21	1 (4.8%)
Pumarola et al 2013	Spain	3-35 months	Middle ear fluid (MEF)	May 2008-Mar 2010	35F	21	1 (4.8%)
Pumarola et al 2013	Spain	3-35 months	Middle ear fluid (MEF)	May 2008-Mar 2010	9	21	1 (4.8%)
Pumarola et al 2013	Spain	3-35 months	Middle ear fluid (MEF)		19A						Cefotaxime				Serotype 19A. Levels of MIC for resistance available in table 3.
Pumarola et al 2013	Spain	3-35 months	Middle ear fluid (MEF)		19A						Erythromycin				Serotype 19A. Levels of MIC for resistance available in table 3.
Pumarola et al 2013	Spain	3-35 months	Middle ear fluid (MEF)		19A				May 2008-Mar 2010	Resistance	Penicillin G	Not described more than MIC.	9	0	Serotype 19A. Levels of MIC for resistance available in table 3.
Pumarola et al 2013	Spain	3-35 months	Middle ear fluid (MEF)		19A						Amoxicillin				Serotype 19A. Levels of MIC for resistance available in table 3.
Pumarola et al 2013	Spain	3-35 months	Middle ear fluid (MEF)		19A						Ampicillin				Serotype 19A. Levels of MIC for resistance available in table 3.
Pumarola et al 2013	Spain	3-35 months	Middle ear fluid (MEF)		19A						Cefpodoxime				Serotype 19A. Levels of MIC for resistance available in table 3. % in the table says 78, but n says 2 (=22%)… unclear which number is wrong.
Pumarola et al 2013	Spain	3-35 months	Middle ear fluid (MEF)		19A						Amoxicillin/clavulanic acid				Serotype 19A. Levels of MIC for resistance available in table 3.
Pumarola et al 2013	Spain	3-35 months	Middle ear fluid (MEF)		19A						Multi-drug resistance				Serotype 19A. Levels of MIC for resistance available in table 3.
Pumarola et al 2013	Spain	3-35 months	Middle ear fluid (MEF)		Other serotypes						Cefotaxime				Other serotypes. Levels of MIC for resistance available in table 3.
Pumarola et al 2013	Spain	3-35 months	Middle ear fluid (MEF)		Other serotypes						Erythromycin				Other serotypes. Levels of MIC for resistance available in table 3.
Pumarola et al 2013	Spain	3-35 months	Middle ear fluid (MEF)		Other serotypes				May 2008-Mar 2010	Resistance	Penicillin G	Not described more than MIC.	16	0.13	Other serotypes. Levels of MIC for resistance available in table 3.
Pumarola et al 2013	Spain	3-35 months	Middle ear fluid (MEF)		Other serotypes						Amoxicillin				Other serotypes. Levels of MIC for resistance available in table 3.
Pumarola et al 2013	Spain	3-35 months	Middle ear fluid (MEF)		Other serotypes						Ampicillin				Other serotypes. Levels of MIC for resistance available in table 3.
Pumarola et al 2013	Spain	3-35 months	Middle ear fluid (MEF)		Other serotypes						Cefpodoxime				Other serotypes. Levels of MIC for resistance available in table 3.
Pumarola et al 2013	Spain	3-35 months	Middle ear fluid (MEF)		Other serotypes						Amoxicillin/clavulanic acid				Other serotypes. Levels of MIC for resistance available in table 3.
Pumarola et al 2013	Spain	3-35 months	Middle ear fluid (MEF)		Other serotypes						Multi-drug resistance				Other serotypes. Levels of MIC for resistance available in table 3.
Cohen et al 2012	France	4-30 months	Nasopharyngeal swabs	1993-2000	PCV7 vaccine types (4, 6B, 9 V, 14, 18C, 19F and 23F)	604	402 (66.6%)								Before PCV7
Cohen et al 2012	France	4-30 months	Nasopharyngeal swabs	2006-2009	PCV7 vaccine types (4, 6B, 9 V, 14, 18C, 19F and 23F)	1510	162 (10.7%)								After PCV7
Couloigner et al 2012	France	3-36 months	MEF	May 2007-Apr 2009	19A	40	(84.5%)								AOM with treatment failure or recurrences.
Couloigner et al 2012	France	3-36 months	MEF	May 2007-Apr 2009	PCV7 vaccine types	40	(<10%)								AOM with treatment failure or recurrences.
Couloigner et al 2012	France	3-36 months	MEF	May 2007-Apr 2009	19F	40	(6.7%)								AOM with treatment failure or recurrences.
Couloigner et al 2012	France	3-36 months	MEF	May 2007-Apr 2009	15A	40	(2.2%)								AOM with treatment failure or recurrences.
Couloigner et al 2012	France	3-36 months	MEF	May 2007-Apr 2009	15B	40	(2.2%)								AOM with treatment failure or recurrences.
Couloigner et al 2012	France	3-36 months	MEF	May 2007-Apr 2009	35B	40	(2.2%)								AOM with treatment failure or recurrences.
Couloigner et al 2012	France	3-36 months	MEF	May 2007-Apr 2009	9V	40	(2.2%)								AOM with treatment failure or recurrences.
Couloigner et al 2012	France	3-36 months	MEF						May 2007-Apr 2009	Susceptible	Penicillin	Minimal inhibitory concentrations (MICs) using the agar dilution method.	40	0.044	Children with AOM with treatment failure or recurrences. Isolates were classified as penicillin susceptible (MIC ≤0.06 µg/mL), nonsusceptible (MIC >0.12 µg/mL), intermediate resistant (0.12 ≤MIC ≤1.0 µg/mL), or resistant (MIC ≤2 µg/mL), according to the CLSI break points. More details regarding antibiotic resistance for specific serotype available only in figure.
Couloigner et al 2012	France	3-36 months	MEF						May 2007-Apr 2009	Intermediate	Penicillin	Minimal inhibitory concentrations (MICs) using the agar dilution method.	40	0.778	Children with AOM with treatment failure or recurrences. Isolates were classified as penicillin susceptible (MIC ≤0.06 µg/mL), nonsusceptible (MIC >0.12 µg/mL), intermediate resistant (0.12 ≤MIC ≤1.0 µg/mL), or resistant (MIC ≤2 µg/mL), according to the CLSI break points.
Couloigner et al 2012	France	3-36 months	MEF						May 2007-Apr 2009	Resistant	Penicillin	Minimal inhibitory concentrations (MICs) using the agar dilution method.	40	0.178	Children with AOM with treatment failure or recurrences. Isolates were classified as penicillin susceptible (MIC ≤0.06 µg/mL), nonsusceptible (MIC >0.12 µg/mL), intermediate resistant (0.12 ≤MIC ≤1.0 µg/mL), or resistant (MIC ≤2 µg/mL), according to the CLSI break points.
Falup-Pecurariu et al 2013	Romania	<5 years	MEF or pus	Jan 2009-Dec 2010	19F	48	14 (29.2%)
Falup-Pecurariu et al 2013	Romania	<5 years	MEF or pus	Jan 2009-Dec 2010	23F	48	8 (16.7%)
Falup-Pecurariu et al 2013	Romania	<5 years	MEF or pus	Jan 2009-Dec 2010	6B	48	8 (16.7%)
Falup-Pecurariu et al 2013	Romania	<5 years	MEF or pus	Jan 2009-Dec 2010	14	48	6 (12.5%)
Falup-Pecurariu et al 2013	Romania	<5 years	MEF or pus	Jan 2009-Dec 2010	19A	48	3 (6.2%)
Falup-Pecurariu et al 2013	Romania	<5 years	MEF or pus	Jan 2009-Dec 2010	6A	48	2 (4.1%)
Falup-Pecurariu et al 2013	Romania	<5 years	MEF or pus	Jan 2009-Dec 2010	22F	48	2 (4.1%)
Falup-Pecurariu et al 2013	Romania	<5 years	MEF or pus	Jan 2009-Dec 2010	9V	48	1 (2.1%)
Falup-Pecurariu et al 2013	Romania	<5 years	MEF or pus	Jan 2009-Dec 2010	34	48	1 (2.1%)
Falup-Pecurariu et al 2013	Romania	<5 years	MEF or pus	Jan 2009-Dec 2010	9A	48	1 (2.1%)
Falup-Pecurariu et al 2013	Romania	<5 years	MEF or pus	Jan 2009-Dec 2010	7F	48	1 (2.1%)
Falup-Pecurariu et al 2013	Romania	<5 years	MEF or pus	Jan 2009-Dec 2010	Omni-negative	48	1 (2.1%)
Falup-Pecurariu et al 2013	Romania	<5 years	MEF or pus						Jan 2009-Dec 2010	Non-susceptible	Penicillin	Minimal inhibitory concentration (MIC) values were _x0014_0.06 mg/ml, intermediate if penicillin MIC values were between 0.125 mg/ml and 1.0 mg/ml, and resistant if MIC values were _x0015_2.0 mg/ml. Ceftriaxone intermediate resistance was defined by MICs values between 0.5 and 1.0 mg/ml, and high resistance by MICs values >2.0 mg/ml. Method not further described.	48	0.938
Falup-Pecurariu et al 2013	Romania	<5 years	MEF or pus						Jan 2009-Dec 2010	Resistant	Penicillin	Minimal inhibitory concentration (MIC) values were _x0014_0.06 mg/ml, intermediate if penicillin MIC values were between 0.125 mg/ml and 1.0 mg/ml, and resistant if MIC values were _x0015_2.0 mg/ml. Ceftriaxone intermediate resistance was defined by MICs values between 0.5 and 1.0 mg/ml, and high resistance by MICs values >2.0 mg/ml. Method not further described.	48	0.533
Falup-Pecurariu et al 2013	Romania	<5 years	MEF or pus								Ceftriaxone
Falup-Pecurariu et al 2013	Romania	<5 years	MEF or pus								TMP–SMX
Falup-Pecurariu et al 2013	Romania	<5 years	MEF or pus								Erythromycin
Falup-Pecurariu et al 2013	Romania	<5 years	MEF or pus								Clindamycin
Falup-Pecurariu et al 2013	Romania	<5 years	MEF or pus								Clhloramphenicol
Falup-Pecurariu et al 2013	Romania	<5 years	MEF or pus								MDR
Falup-Pecurariu et al 2013	Romania	<5 years	MEF or pus		19F				Jan 2009-Dec 2010	Non-susceptible	Penicillin	Minimal inhibitory concentration (MIC) values were _x0014_0.06 mg/ml, intermediate if penicillin MIC values were between 0.125 mg/ml and 1.0 mg/ml, and resistant if MIC values were _x0015_2.0 mg/ml. Ceftriaxone intermediate resistance was defined by MICs values between 0.5 and 1.0 mg/ml, and high resistance by MICs values >2.0 mg/ml. Method not further described.	14	0.929	Serotype 19F. Same samples non-susceptible to Penicillin, Erythromycin, TMP-SMX
Falup-Pecurariu et al 2013	Romania	<5 years	MEF or pus		19F						Erythromycin				Serotype 19F. Same samples non-susceptible to Penicillin, Erythromycin, TMP-SMX
Falup-Pecurariu et al 2013	Romania	<5 years	MEF or pus		19F						TMP–SMX				Serotype 19F. Same samples non-susceptible to Penicillin, Erythromycin, TMP-SMX
Falup-Pecurariu et al 2013	Romania	<5 years	MEF or pus		19F						Clindamycin				Serotype 19F. Same samples non-susceptible to Penicillin, Erythromycin, TMP-SMX, and Clindamycin
Falup-Pecurariu et al 2013	Romania	<5 years	MEF or pus		6B				Jan 2009-Dec 2010	Non-susceptible	Penicillin	Minimal inhibitory concentration (MIC) values were _x0014_0.06 mg/ml, intermediate if penicillin MIC values were between 0.125 mg/ml and 1.0 mg/ml, and resistant if MIC values were _x0015_2.0 mg/ml. Ceftriaxone intermediate resistance was defined by MICs values between 0.5 and 1.0 mg/ml, and high resistance by MICs values >2.0 mg/ml. Method not further described.	8	1	Serotype 6B
Falup-Pecurariu et al 2013	Romania	<5 years	MEF or pus		6B						Erythromycin				Serotype 6B
Falup-Pecurariu et al 2013	Romania	<5 years	MEF or pus		6B						TMP–SMX				Serotype 6B
Falup-Pecurariu et al 2013	Romania	<5 years	MEF or pus		6B						Clindamycin				Serotype 6B
Falup-Pecurariu et al 2013	Romania	<5 years	MEF or pus		23F				Jan 2009-Dec 2010	Non-susceptible	Penicillin	Minimal inhibitory concentration (MIC) values were _x0014_0.06 mg/ml, intermediate if penicillin MIC values were between 0.125 mg/ml and 1.0 mg/ml, and resistant if MIC values were _x0015_2.0 mg/ml. Ceftriaxone intermediate resistance was defined by MICs values between 0.5 and 1.0 mg/ml, and high resistance by MICs values >2.0 mg/ml. Method not further described.	8	1	Serotype 23F
Falup-Pecurariu et al 2013	Romania	<5 years	MEF or pus		23F						Erythromycin				Serotype 23F
Falup-Pecurariu et al 2013	Romania	<5 years	MEF or pus		23F						TMP–SMX				Serotype 23F
Falup-Pecurariu et al 2013	Romania	<5 years	MEF or pus		23F						Clindamycin				Serotype 23F. These also non-susceptible to the other antibiotics.
Falup-Pecurariu et al 2013	Romania	<5 years	MEF or pus		19A				Jan 2009-Dec 2010	Non-susceptible	Penicillin	Minimal inhibitory concentration (MIC) values were _x0014_0.06 mg/ml, intermediate if penicillin MIC values were between 0.125 mg/ml and 1.0 mg/ml, and resistant if MIC values were _x0015_2.0 mg/ml. Ceftriaxone intermediate resistance was defined by MICs values between 0.5 and 1.0 mg/ml, and high resistance by MICs values >2.0 mg/ml. Method not further described.	3	1	Serotype 19A.
Falup-Pecurariu et al 2013	Romania	<5 years	MEF or pus		19A						Erythromycin				Serotype 19A.
Falup-Pecurariu et al 2013	Romania	<5 years	MEF or pus		19A						TMP–SMX				Serotype 19A.
Falup-Pecurariu et al 2013	Romania	<5 years	MEF or pus		19A						Clindamycin				Serotype 19A. Also non-susceptible to the other antibiotics.
Falup-Pecurariu et al 2013	Romania	<5 years	MEF or pus		6A				Jan 2009-Dec 2010	Non-susceptible	Penicillin	Minimal inhibitory concentration (MIC) values were _x0014_0.06 mg/ml, intermediate if penicillin MIC values were between 0.125 mg/ml and 1.0 mg/ml, and resistant if MIC values were _x0015_2.0 mg/ml. Ceftriaxone intermediate resistance was defined by MICs values between 0.5 and 1.0 mg/ml, and high resistance by MICs values >2.0 mg/ml. Method not further described.	2	0.5	Serotype 6A. Same sample non-susceptible ot all antibiotics.
Falup-Pecurariu et al 2013	Romania	<5 years	MEF or pus		6A						Erythromycin				Serotype 6A. Same sample non-susceptible ot all antibiotics.
Falup-Pecurariu et al 2013	Romania	<5 years	MEF or pus		6A						TMP–SMX				Serotype 6A. Same sample non-susceptible ot all antibiotics.
Falup-Pecurariu et al 2013	Romania	<5 years	MEF or pus		6A						Clindamycin				Serotype 6A. Same sample non-susceptible ot all antibiotics.
Allemann et al 2017	Switzerland	<1 year	Nasopharyngeal swabs	2004-2006	PCV7 isolates	314	173 (55.1%)								Pre-PCV7-era
Allemann et al 2017	Switzerland	<1 year	Nasopharyngeal swabs	2004-2006	PCV13-7 isolates	314	67 (21.3%)								Pre-PCV7-era
Allemann et al 2017	Switzerland	<1 year	Nasopharyngeal swabs	2004-2006	Non-PCV13 isolates	314	74 (23.6%)								Pre-PCV7-era
Allemann et al 2017	Switzerland	<1 year	Nasopharyngeal swabs	2007-2010	PCV7 isolates	188	49 (26.1%)								PCV7-era
Allemann et al 2017	Switzerland	<1 year	Nasopharyngeal swabs	2007-2010	PCV13-7 isolates	188	65 (34.6%)								PCV7-era
Allemann et al 2017	Switzerland	<1 year	Nasopharyngeal swabs	2007-2010	Non-PCV13 isolates	188	74 (39.4%)								PCV7-era
Allemann et al 2017	Switzerland	<1 year	Nasopharyngeal swabs	2011-2015	PCV7 isolates	109	11 (10.1%)								PCV13-era
Allemann et al 2017	Switzerland	<1 year	Nasopharyngeal swabs	2011-2015	PCV13-7 isolates	109	24 (22.0%)								PCV13-era
Allemann et al 2017	Switzerland	<1 year	Nasopharyngeal swabs	2011-2015	Non-PCV13 isolates	109	74 (67.9%)								PCV13-era
Allemann et al 2017	Switzerland	2-4 years	Nasopharyngeal swabs	2004-2006	PCV7 isolates	251	146 (58.2%)								Pre-PCV7-era
Allemann et al 2017	Switzerland	2-4 years	Nasopharyngeal swabs	2004-2006	PCV13-7 isolates	251	48 (19.1%)								Pre-PCV7-era
Allemann et al 2017	Switzerland	2-4 years	Nasopharyngeal swabs	2004-2006	Non-PCV13 isolates	251	57 (22.7%)								Pre-PCV7-era
Allemann et al 2017	Switzerland	2-4 years	Nasopharyngeal swabs	2007-2010	PCV7 isolates	145	43 (29.7%)								PCV7-era
Allemann et al 2017	Switzerland	2-4 years	Nasopharyngeal swabs	2007-2010	PCV13-7 isolates	145	51 (35.2%)								PCV7-era
Allemann et al 2017	Switzerland	2-4 years	Nasopharyngeal swabs	2007-2010	Non-PCV13 isolates	145	51 (35.2%)								PCV7-era
Allemann et al 2017	Switzerland	2-4 years	Nasopharyngeal swabs	2011-2015	PCV7 isolates	77	7 (9.1%)								PCV13-era
Allemann et al 2017	Switzerland	2-4 years	Nasopharyngeal swabs	2011-2015	PCV13-7 isolates	77	22 (28.6%)								PCV13-era
Allemann et al 2017	Switzerland	2-4 years	Nasopharyngeal swabs	2011-2015	Non-PCV13 isolates	77	48 (62.3%)								PCV13-era
Allemann et al 2017	Switzerland	<1 year	MEF	2004-2006	PCV7 isolates	17	14 (82.4%)								Pre-PCV7-era
Allemann et al 2017	Switzerland	<1 year	MEF	2004-2006	PCV13-7 isolates	17	3 (17.6%)								Pre-PCV7-era
Allemann et al 2017	Switzerland	<1 year	MEF	2004-2006	Non-PCV13 isolates	17	0 (0%)								Pre-PCV7-era
Allemann et al 2017	Switzerland	<1 year	MEF	2007-2010	PCV7 isolates	20	6 (30%)								PCV7-era
Allemann et al 2017	Switzerland	<1 year	MEF	2007-2010	PCV13-7 isolates	20	9 (45%)								PCV7-era
Allemann et al 2017	Switzerland	<1 year	MEF	2007-2010	Non-PCV13 isolates	20	5 (25%)								PCV7-era
Allemann et al 2017	Switzerland	<1 year	MEF	2011-2015	PCV7 isolates	16	5 (31.3%)								PCV13-era
Allemann et al 2017	Switzerland	<1 year	MEF	2011-2015	PCV13-7 isolates	16	8 (50%)								PCV13-era
Allemann et al 2017	Switzerland	<1 year	MEF	2011-2015	Non-PCV13 isolates	16	3 (18.8%)								PCV13-era
Allemann et al 2017	Switzerland	2-4 years	MEF	2004-2006	PCV7 isolates	8	3 (37.5%)								Pre-PCV7-era
Allemann et al 2017	Switzerland	2-4 years	MEF	2004-2006	PCV13-7 isolates	8	4 (50.0%)								Pre-PCV7-era
Allemann et al 2017	Switzerland	2-4 years	MEF	2004-2006	Non-PCV13 isolates	8	1 (12.5%)								Pre-PCV7-era
Allemann et al 2017	Switzerland	2-4 years	MEF	2007-2010	PCV7 isolates	16	5 (31.3%)								PCV7-era
Allemann et al 2017	Switzerland	2-4 years	MEF	2007-2010	PCV13-7 isolates	16	9 (56.3%)								PCV7-era
Allemann et al 2017	Switzerland	2-4 years	MEF	2007-2010	Non-PCV13 isolates	16	2 (12.5%)								PCV7-era
Allemann et al 2017	Switzerland	2-4 years	MEF	2011-2015	PCV7 isolates	8	2 (25.0%)								PCV13-era
Allemann et al 2017	Switzerland	2-4 years	MEF	2011-2015	PCV13-7 isolates	8	4 (50.05%)								PCV13-era
Allemann et al 2017	Switzerland	2-4 years	MEF	2011-2015	Non-PCV13 isolates	8	2 (25.0%)								PCV13-era
Ouldali et al 2019	France	6-24 months	Nasopharyngeal swabs	Sep 2001-Dec 2002	PCV7 serotypes	719	447 (62.2%)								Licensed PCV7-period
Ouldali et al 2019	France	6-24 months	Nasopharyngeal swabs	Sep 2001-Dec 2002	additional PCV13 serotypes plus 6C	719	106 (14.7%)								Generalized PCV7-period
Ouldali et al 2019	France	6-24 months	Nasopharyngeal swabs	Sep 2001-Dec 2002	non-PCV13 serotypes	719	166 (23.1%)								PCV13-period
Ouldali et al 2019	France	6-24 months	Nasopharyngeal swabs	Jun 2003-May2010	PCV7 serotypes	2589	520 (20.1%)								Licensed PCV7-period
Ouldali et al 2019	France	6-24 months	Nasopharyngeal swabs	Jun 2003-May2010	additional PCV13 serotypes plus 6C	2589	771 (29.8%)								Generalized PCV7-period
Ouldali et al 2019	France	6-24 months	Nasopharyngeal swabs	Jun 2003-May2010	non-PCV13 serotypes	2589	1298 (50.1%)								PCV13-period
Ouldali et al 2019	France	6-24 months	Nasopharyngeal swabs	Jun 2011-Mar 2018	PCV7 serotypes	2409	67 (2.8%)								Licensed PCV7-period
Ouldali et al 2019	France	6-24 months	Nasopharyngeal swabs	Jun 2011-Mar 2018	additional PCV13 serotypes plus 6C	2409	193 (8.0%)								Generalized PCV7-period
Ouldali et al 2019	France	6-24 months	Nasopharyngeal swabs	Jun 2011-Mar 2018	non-PCV13 serotypes	2409	2149 (89.2%)								PCV13-period
Ouldali et al 2019	France	6-24 months	Nasopharyngeal swabs						2001-2002	Non-susceptibility	Penicillin	Details of microbiology analyses were published previously (25,26)	719	0.647	Licensed PCV7-period. More data is available by serotype but only in figures.
Ouldali et al 2019	France	6-24 months	Nasopharyngeal swabs								Erythromycin				Licensed PCV7-period. More data is available by serotype but only in figures.
Ouldali et al 2019	France	6-24 months	Nasopharyngeal swabs						2003-2010	Non-susceptibility	Penicillin	Details of microbiology analyses were published previously (25,26)	2589	0.46	Generalized PCV7-period. More data is available by serotype but only in figures.
Ouldali et al 2019	France	6-24 months	Nasopharyngeal swabs								Erythromycin				Generalized PCV7-period. More data is available by serotype but only in figures.
Ouldali et al 2019	France	6-24 months	Nasopharyngeal swabs						2011-2018	Non-susceptibility	Penicillin	Details of microbiology analyses were published previously (25,26)	2409	0.354	PCV13-period. More data is available by serotype but only in figures.
Ouldali et al 2019	France	6-24 months	Nasopharyngeal swabs								Erythromycin				PCV13-period. More data is available by serotype but only in figures.
Ouldali et al 2019	France	6-24 months	Nasopharyngeal swabs						2001-2018	Non-susceptibility	Penicillin	Details of microbiology analyses were published previously (25,26)	6379	0.447	All study periods. More data is available by serotype but only in figures.
Ouldali et al 2019	France	6-24 months	Nasopharyngeal swabs								Erythromycin				All study periods. More data is available by serotype but only in figures.
Cohen et al 2020 B	France	6-23 months	Not specified (abstract only)	2015-2018	PCV13 serotypes	1515	(7.1%)								Late PCV13-period. Very limited information (abstract)
Cohen et al 2020 B	France	6-23 months	Not specified (abstract only)	2015-2018	22F	1515	(2.0%)								Late PCV13-period. Very limited information (abstract)
Cohen et al 2020 B	France	6-23 months	Not specified (abstract only)	2015-2018	33F	1515	(2.0%)								Late PCV13-period. Very limited information (abstract)
Cohen et al 2020 B	France	6-23 months	Not specified (abstract only)	2015-2018	PCV15 serotypes	1515	(11.1%)								Late PCV13-period. Very limited information (abstract)
Cohen et al 2020 B	France	6-23 months	Not specified (abstract only)	2015-2018	8	1515	(0.7%)								Late PCV13-period. Very limited information (abstract)
Cohen et al 2020 B	France	6-23 months	Not specified (abstract only)	2015-2018	10A	1515	(4.6%)								Late PCV13-period. Very limited information (abstract)
Cohen et al 2020 B	France	6-23 months	Not specified (abstract only)	2015-2018	11A	1515	(9.6%)								Late PCV13-period. Very limited information (abstract)
Cohen et al 2020 B	France	6-23 months	Not specified (abstract only)	2015-2018	12F	1515	(0.5%)								Late PCV13-period. Very limited information (abstract)
Cohen et al 2020 B	France	6-23 months	Not specified (abstract only)	2015-2018	15B/C	1515	(13.0%)								Late PCV13-period. Very limited information (abstract)
Cohen et al 2020 B	France	6-23 months	Not specified (abstract only)	2015-2018	PVC20 serotypes	1515	(39.5%)								Late PCV13-period. Very limited information (abstract)
Marchisio et al 2017 B	Italy	<24 months	MEF	Apr 2015-Mar 2016	PCV7 serotypes	23	4 (17.4%)								Vaccinated children. OBS the table in the paper report percentage for each serotype out of total number of AOM, not total number of SP-isolates. Here, the percentage is out of all SP-isolates. children
Marchisio et al 2017 B	Italy	<24 months	MEF	Apr 2015-Mar 2016	4	23	0 (0%)								Vaccinated children. OBS the table in the paper report percentage for each serotype out of total number of AOM, not total number of SP-isolates. Here, the percentage is out of all SP-isolates. children
Marchisio et al 2017 B	Italy	<24 months	MEF	Apr 2015-Mar 2016	6B	23	0 (0%)								Vaccinated children. OBS the table in the paper report percentage for each serotype out of total number of AOM, not total number of SP-isolates. Here, the percentage is out of all SP-isolates. children
Marchisio et al 2017 B	Italy	<24 months	MEF	Apr 2015-Mar 2016	9V	23	0 (0%)								Vaccinated children. OBS the table in the paper report percentage for each serotype out of total number of AOM, not total number of SP-isolates. Here, the percentage is out of all SP-isolates. children
Marchisio et al 2017 B	Italy	<24 months	MEF	Apr 2015-Mar 2016	14	23	2 (8.7%)								Vaccinated children. OBS the table in the paper report percentage for each serotype out of total number of AOM, not total number of SP-isolates. Here, the percentage is out of all SP-isolates. children
Marchisio et al 2017 B	Italy	<24 months	MEF	Apr 2015-Mar 2016	18C	23	0 (0%)								Vaccinated children. OBS the table in the paper report percentage for each serotype out of total number of AOM, not total number of SP-isolates. Here, the percentage is out of all SP-isolates. children
Marchisio et al 2017 B	Italy	<24 months	MEF	Apr 2015-Mar 2016	19F	23	2 (8.7%)								Vaccinated children. OBS the table in the paper report percentage for each serotype out of total number of AOM, not total number of SP-isolates. Here, the percentage is out of all SP-isolates. children
Marchisio et al 2017 B	Italy	<24 months	MEF	Apr 2015-Mar 2016	23F	23	0 (0%)								Vaccinated children. OBS the table in the paper report percentage for each serotype out of total number of AOM, not total number of SP-isolates. Here, the percentage is out of all SP-isolates. children
Marchisio et al 2017 B	Italy	<24 months	MEF	Apr 2015-Mar 2016	Additional 6 PCV13 serotypes	23	3 (13.0%)								Vaccinated children. OBS the table in the paper report percentage for each serotype out of total number of AOM, not total number of SP-isolates. Here, the percentage is out of all SP-isolates. children
Marchisio et al 2017 B	Italy	<24 months	MEF	Apr 2015-Mar 2016	1	23	0 (0%)								Vaccinated children. OBS the table in the paper report percentage for each serotype out of total number of AOM, not total number of SP-isolates. Here, the percentage is out of all SP-isolates. children
Marchisio et al 2017 B	Italy	<24 months	MEF	Apr 2015-Mar 2016	3	23	3 (13.0%)								Vaccinated children. OBS the table in the paper report percentage for each serotype out of total number of AOM, not total number of SP-isolates. Here, the percentage is out of all SP-isolates. children
Marchisio et al 2017 B	Italy	<24 months	MEF	Apr 2015-Mar 2016	5	23	0 (0%)								Vaccinated children. OBS the table in the paper report percentage for each serotype out of total number of AOM, not total number of SP-isolates. Here, the percentage is out of all SP-isolates. children
Marchisio et al 2017 B	Italy	<24 months	MEF	Apr 2015-Mar 2016	6A	23	0 (0%)								Vaccinated children. OBS the table in the paper report percentage for each serotype out of total number of AOM, not total number of SP-isolates. Here, the percentage is out of all SP-isolates. children
Marchisio et al 2017 B	Italy	<24 months	MEF	Apr 2015-Mar 2016	7F	23	0 (0%)								Vaccinated children. OBS the table in the paper report percentage for each serotype out of total number of AOM, not total number of SP-isolates. Here, the percentage is out of all SP-isolates. children
Marchisio et al 2017 B	Italy	<24 months	MEF	Apr 2015-Mar 2016	19A	23	0 (0%)								Vaccinated children. OBS the table in the paper report percentage for each serotype out of total number of AOM, not total number of SP-isolates. Here, the percentage is out of all SP-isolates. children
Marchisio et al 2017 B	Italy	<24 months	MEF	Apr 2015-Mar 2016	Non-PCV13 serotypes	23	19 (82.6%)								Vaccinated children. OBS the table in the paper report percentage for each serotype out of total number of AOM, not total number of SP-isolates. Here, the percentage is out of all SP-isolates. children
Marchisio et al 2017 B	Italy	<24 months	MEF	Apr 2015-Mar 2016	2	23	0 (0%)								Vaccinated children. OBS the table in the paper report percentage for each serotype out of total number of AOM, not total number of SP-isolates. Here, the percentage is out of all SP-isolates. children
Marchisio et al 2017 B	Italy	<24 months	MEF	Apr 2015-Mar 2016	6C/D	23	0 (0%)								Vaccinated children. OBS the table in the paper report percentage for each serotype out of total number of AOM, not total number of SP-isolates. Here, the percentage is out of all SP-isolates. children
Marchisio et al 2017 B	Italy	<24 months	MEF	Apr 2015-Mar 2016	8	23	0 (0%)								Vaccinated children. OBS the table in the paper report percentage for each serotype out of total number of AOM, not total number of SP-isolates. Here, the percentage is out of all SP-isolates. children
Marchisio et al 2017 B	Italy	<24 months	MEF	Apr 2015-Mar 2016	10A/B	23	0 (0%)								Vaccinated children. OBS the table in the paper report percentage for each serotype out of total number of AOM, not total number of SP-isolates. Here, the percentage is out of all SP-isolates. children
Marchisio et al 2017 B	Italy	<24 months	MEF	Apr 2015-Mar 2016	11A/D	23	3 (13.0%)								Vaccinated children. OBS the table in the paper report percentage for each serotype out of total number of AOM, not total number of SP-isolates. Here, the percentage is out of all SP-isolates. children
Marchisio et al 2017 B	Italy	<24 months	MEF	Apr 2015-Mar 2016	12A/B/F	23	0 (0%)								Vaccinated children. OBS the table in the paper report percentage for each serotype out of total number of AOM, not total number of SP-isolates. Here, the percentage is out of all SP-isolates. children
Marchisio et al 2017 B	Italy	<24 months	MEF	Apr 2015-Mar 2016	15A/F	23	3 (13.0%)								Vaccinated children. OBS the table in the paper report percentage for each serotype out of total number of AOM, not total number of SP-isolates. Here, the percentage is out of all SP-isolates. children
Marchisio et al 2017 B	Italy	<24 months	MEF	Apr 2015-Mar 2016	16F	23	0 (0%)								Vaccinated children. OBS the table in the paper report percentage for each serotype out of total number of AOM, not total number of SP-isolates. Here, the percentage is out of all SP-isolates. children
Marchisio et al 2017 B	Italy	<24 months	MEF	Apr 2015-Mar 2016	17F	23	0 (0%)								Vaccinated children. OBS the table in the paper report percentage for each serotype out of total number of AOM, not total number of SP-isolates. Here, the percentage is out of all SP-isolates. children
Marchisio et al 2017 B	Italy	<24 months	MEF	Apr 2015-Mar 2016	20	23	0 (0%)								Vaccinated children. OBS the table in the paper report percentage for each serotype out of total number of AOM, not total number of SP-isolates. Here, the percentage is out of all SP-isolates. children
Marchisio et al 2017 B	Italy	<24 months	MEF	Apr 2015-Mar 2016	21	23	1 (4.3%)								Vaccinated children. OBS the table in the paper report percentage for each serotype out of total number of AOM, not total number of SP-isolates. Here, the percentage is out of all SP-isolates. children
Marchisio et al 2017 B	Italy	<24 months	MEF	Apr 2015-Mar 2016	22A/F	23	0 (0%)								Vaccinated children. OBS the table in the paper report percentage for each serotype out of total number of AOM, not total number of SP-isolates. Here, the percentage is out of all SP-isolates. children
Marchisio et al 2017 B	Italy	<24 months	MEF	Apr 2015-Mar 2016	23A	23	1 (4.3%)								Vaccinated children. OBS the table in the paper report percentage for each serotype out of total number of AOM, not total number of SP-isolates. Here, the percentage is out of all SP-isolates. children
Marchisio et al 2017 B	Italy	<24 months	MEF	Apr 2015-Mar 2016	23B	23	1 (4.3%)								Vaccinated children. OBS the table in the paper report percentage for each serotype out of total number of AOM, not total number of SP-isolates. Here, the percentage is out of all SP-isolates. children
Marchisio et al 2017 B	Italy	<24 months	MEF	Apr 2015-Mar 2016	24A/B/F	23	4 (17.4%)								Vaccinated children. OBS the table in the paper report percentage for each serotype out of total number of AOM, not total number of SP-isolates. Here, the percentage is out of all SP-isolates. children
Marchisio et al 2017 B	Italy	<24 months	MEF	Apr 2015-Mar 2016	29	23	0 (0%)								Vaccinated children. OBS the table in the paper report percentage for each serotype out of total number of AOM, not total number of SP-isolates. Here, the percentage is out of all SP-isolates. children
Marchisio et al 2017 B	Italy	<24 months	MEF	Apr 2015-Mar 2016	33F/37	23	2 (8.7%)								Vaccinated children. OBS the table in the paper report percentage for each serotype out of total number of AOM, not total number of SP-isolates. Here, the percentage is out of all SP-isolates. children
Marchisio et al 2017 B	Italy	<24 months	MEF	Apr 2015-Mar 2016	35B	23	0 (0%)								Vaccinated children. OBS the table in the paper report percentage for each serotype out of total number of AOM, not total number of SP-isolates. Here, the percentage is out of all SP-isolates. children
Marchisio et al 2017 B	Italy	<24 months	MEF	Apr 2015-Mar 2016	35F	23	1 (4.3%)								Vaccinated children. OBS the table in the paper report percentage for each serotype out of total number of AOM, not total number of SP-isolates. Here, the percentage is out of all SP-isolates. children
Marchisio et al 2017 B	Italy	<24 months	MEF	Apr 2015-Mar 2016	38	23	2 (8.7%)								Vaccinated children. OBS the table in the paper report percentage for each serotype out of total number of AOM, not total number of SP-isolates. Here, the percentage is out of all SP-isolates. children
Marchisio et al 2017 B	Italy	<24 months	MEF	Apr 2015-Mar 2016	Nontypeable	23	1 (4.3%)								Vaccinated children. OBS the table in the paper report percentage for each serotype out of total number of AOM, not total number of SP-isolates. Here, the percentage is out of all SP-isolates. children
Marchisio et al 2017 B	Italy	<24 months	MEF	Apr 2015-Mar 2016	PCV7 serotypes	1	0 (0%)								Not vaccinated children. OBS the table in the paper report percentage for each serotype out of total number of AOM, not total number of SP-isolates. Here, the percentage is out of all SP-isolates.
Marchisio et al 2017 B	Italy	<24 months	MEF	Apr 2015-Mar 2016	4	1	0 (0%)								Not vaccinated children. OBS the table in the paper report percentage for each serotype out of total number of AOM, not total number of SP-isolates. Here, the percentage is out of all SP-isolates.
Marchisio et al 2017 B	Italy	<24 months	MEF	Apr 2015-Mar 2016	6B	1	0 (0%)								Not vaccinated children. OBS the table in the paper report percentage for each serotype out of total number of AOM, not total number of SP-isolates. Here, the percentage is out of all SP-isolates.
Marchisio et al 2017 B	Italy	<24 months	MEF	Apr 2015-Mar 2016	9V	1	0 (0%)								Not vaccinated children. OBS the table in the paper report percentage for each serotype out of total number of AOM, not total number of SP-isolates. Here, the percentage is out of all SP-isolates.
Marchisio et al 2017 B	Italy	<24 months	MEF	Apr 2015-Mar 2016	14	1	0 (0%)								Not vaccinated children. OBS the table in the paper report percentage for each serotype out of total number of AOM, not total number of SP-isolates. Here, the percentage is out of all SP-isolates.
Marchisio et al 2017 B	Italy	<24 months	MEF	Apr 2015-Mar 2016	18C	1	0 (0%)								Not vaccinated children. OBS the table in the paper report percentage for each serotype out of total number of AOM, not total number of SP-isolates. Here, the percentage is out of all SP-isolates.
Marchisio et al 2017 B	Italy	<24 months	MEF	Apr 2015-Mar 2016	19F	1	0 (0%)								Not vaccinated children. OBS the table in the paper report percentage for each serotype out of total number of AOM, not total number of SP-isolates. Here, the percentage is out of all SP-isolates.
Marchisio et al 2017 B	Italy	<24 months	MEF	Apr 2015-Mar 2016	23F	1	0 (0%)								Not vaccinated children. OBS the table in the paper report percentage for each serotype out of total number of AOM, not total number of SP-isolates. Here, the percentage is out of all SP-isolates.
Marchisio et al 2017 B	Italy	<24 months	MEF	Apr 2015-Mar 2016	Additional 6 PCV13 serotypes	1	1 (100%)								Not vaccinated children. OBS the table in the paper report percentage for each serotype out of total number of AOM, not total number of SP-isolates. Here, the percentage is out of all SP-isolates.
Marchisio et al 2017 B	Italy	<24 months	MEF	Apr 2015-Mar 2016	1	1	0 (0%)								Not vaccinated children. OBS the table in the paper report percentage for each serotype out of total number of AOM, not total number of SP-isolates. Here, the percentage is out of all SP-isolates.
Marchisio et al 2017 B	Italy	<24 months	MEF	Apr 2015-Mar 2016	3	1	1 (100%)								Not vaccinated children. OBS the table in the paper report percentage for each serotype out of total number of AOM, not total number of SP-isolates. Here, the percentage is out of all SP-isolates.
Marchisio et al 2017 B	Italy	<24 months	MEF	Apr 2015-Mar 2016	5	1	0 (0%)								Not vaccinated children. OBS the table in the paper report percentage for each serotype out of total number of AOM, not total number of SP-isolates. Here, the percentage is out of all SP-isolates.
Marchisio et al 2017 B	Italy	<24 months	MEF	Apr 2015-Mar 2016	6A	1	0 (0%)								Not vaccinated children. OBS the table in the paper report percentage for each serotype out of total number of AOM, not total number of SP-isolates. Here, the percentage is out of all SP-isolates.
Marchisio et al 2017 B	Italy	<24 months	MEF	Apr 2015-Mar 2016	7F	1	0 (0%)								Not vaccinated children. OBS the table in the paper report percentage for each serotype out of total number of AOM, not total number of SP-isolates. Here, the percentage is out of all SP-isolates.
Marchisio et al 2017 B	Italy	<24 months	MEF	Apr 2015-Mar 2016	19A	1	0 (0%)								Not vaccinated children. OBS the table in the paper report percentage for each serotype out of total number of AOM, not total number of SP-isolates. Here, the percentage is out of all SP-isolates.
Marchisio et al 2017 B	Italy	<24 months	MEF	Apr 2015-Mar 2016	Non-PCV13 serotypes	1	0 (0%)								Not vaccinated children. OBS the table in the paper report percentage for each serotype out of total number of AOM, not total number of SP-isolates. Here, the percentage is out of all SP-isolates.
Marchisio et al 2017 B	Italy	<24 months	MEF	Apr 2015-Mar 2016	2	1	0 (0%)								Not vaccinated children. OBS the table in the paper report percentage for each serotype out of total number of AOM, not total number of SP-isolates. Here, the percentage is out of all SP-isolates.
Marchisio et al 2017 B	Italy	<24 months	MEF	Apr 2015-Mar 2016	6C/D	1	0 (0%)								Not vaccinated children. OBS the table in the paper report percentage for each serotype out of total number of AOM, not total number of SP-isolates. Here, the percentage is out of all SP-isolates.
Marchisio et al 2017 B	Italy	<24 months	MEF	Apr 2015-Mar 2016	8	1	0 (0%)								Not vaccinated children. OBS the table in the paper report percentage for each serotype out of total number of AOM, not total number of SP-isolates. Here, the percentage is out of all SP-isolates.
Marchisio et al 2017 B	Italy	<24 months	MEF	Apr 2015-Mar 2016	10A/B	1	0 (0%)								Not vaccinated children. OBS the table in the paper report percentage for each serotype out of total number of AOM, not total number of SP-isolates. Here, the percentage is out of all SP-isolates.
Marchisio et al 2017 B	Italy	<24 months	MEF	Apr 2015-Mar 2016	11A/D	1	0 (0%)								Not vaccinated children. OBS the table in the paper report percentage for each serotype out of total number of AOM, not total number of SP-isolates. Here, the percentage is out of all SP-isolates.
Marchisio et al 2017 B	Italy	<24 months	MEF	Apr 2015-Mar 2016	12A/B/F	1	0 (0%)								Not vaccinated children. OBS the table in the paper report percentage for each serotype out of total number of AOM, not total number of SP-isolates. Here, the percentage is out of all SP-isolates.
Marchisio et al 2017 B	Italy	<24 months	MEF	Apr 2015-Mar 2016	15A/F	1	0 (0%)								Not vaccinated children. OBS the table in the paper report percentage for each serotype out of total number of AOM, not total number of SP-isolates. Here, the percentage is out of all SP-isolates.
Marchisio et al 2017 B	Italy	<24 months	MEF	Apr 2015-Mar 2016	16F	1	0 (0%)								Not vaccinated children. OBS the table in the paper report percentage for each serotype out of total number of AOM, not total number of SP-isolates. Here, the percentage is out of all SP-isolates.
Marchisio et al 2017 B	Italy	<24 months	MEF	Apr 2015-Mar 2016	17F	1	0 (0%)								Not vaccinated children. OBS the table in the paper report percentage for each serotype out of total number of AOM, not total number of SP-isolates. Here, the percentage is out of all SP-isolates.
Marchisio et al 2017 B	Italy	<24 months	MEF	Apr 2015-Mar 2016	20	1	0 (0%)								Not vaccinated children. OBS the table in the paper report percentage for each serotype out of total number of AOM, not total number of SP-isolates. Here, the percentage is out of all SP-isolates.
Marchisio et al 2017 B	Italy	<24 months	MEF	Apr 2015-Mar 2016	21	1	0 (0%)								Not vaccinated children. OBS the table in the paper report percentage for each serotype out of total number of AOM, not total number of SP-isolates. Here, the percentage is out of all SP-isolates.
Marchisio et al 2017 B	Italy	<24 months	MEF	Apr 2015-Mar 2016	22A/F	1	0 (0%)								Not vaccinated children. OBS the table in the paper report percentage for each serotype out of total number of AOM, not total number of SP-isolates. Here, the percentage is out of all SP-isolates.
Marchisio et al 2017 B	Italy	<24 months	MEF	Apr 2015-Mar 2016	23A	1	0 (0%)								Not vaccinated children. OBS the table in the paper report percentage for each serotype out of total number of AOM, not total number of SP-isolates. Here, the percentage is out of all SP-isolates.
Marchisio et al 2017 B	Italy	<24 months	MEF	Apr 2015-Mar 2016	23B	1	0 (0%)								Not vaccinated children. OBS the table in the paper report percentage for each serotype out of total number of AOM, not total number of SP-isolates. Here, the percentage is out of all SP-isolates.
Marchisio et al 2017 B	Italy	<24 months	MEF	Apr 2015-Mar 2016	24A/B/F	1	0 (0%)								Not vaccinated children. OBS the table in the paper report percentage for each serotype out of total number of AOM, not total number of SP-isolates. Here, the percentage is out of all SP-isolates.
Marchisio et al 2017 B	Italy	<24 months	MEF	Apr 2015-Mar 2016	29	1	0 (0%)								Not vaccinated children. OBS the table in the paper report percentage for each serotype out of total number of AOM, not total number of SP-isolates. Here, the percentage is out of all SP-isolates.
Marchisio et al 2017 B	Italy	<24 months	MEF	Apr 2015-Mar 2016	33F/37	1	0 (0%)								Not vaccinated children. OBS the table in the paper report percentage for each serotype out of total number of AOM, not total number of SP-isolates. Here, the percentage is out of all SP-isolates.
Marchisio et al 2017 B	Italy	<24 months	MEF	Apr 2015-Mar 2016	35B	1	0 (0%)								Not vaccinated children. OBS the table in the paper report percentage for each serotype out of total number of AOM, not total number of SP-isolates. Here, the percentage is out of all SP-isolates.
Marchisio et al 2017 B	Italy	<24 months	MEF	Apr 2015-Mar 2016	35F	1	0 (0%)								Not vaccinated children. OBS the table in the paper report percentage for each serotype out of total number of AOM, not total number of SP-isolates. Here, the percentage is out of all SP-isolates.
Marchisio et al 2017 B	Italy	<24 months	MEF	Apr 2015-Mar 2016	38	1	0 (0%)								Not vaccinated children. OBS the table in the paper report percentage for each serotype out of total number of AOM, not total number of SP-isolates. Here, the percentage is out of all SP-isolates.
Marchisio et al 2017 B	Italy	<24 months	MEF	Apr 2015-Mar 2016	Nontypeable	1	0 (0%)								Not vaccinated children. OBS the table in the paper report percentage for each serotype out of total number of AOM, not total number of SP-isolates. Here, the percentage is out of all SP-isolates.
Marchisio et al 2017 B	Italy	24-59 months	MEF	Apr 2015-Mar 2016	PCV7 serotypes	13	2 (14.3%)								Vaccinated children. OBS the table in the paper report percentage for each serotype out of total number of AOM, not total number of SP-isolates. Here, the percentage is out of all SP-isolates. children
Marchisio et al 2017 B	Italy	24-59 months	MEF	Apr 2015-Mar 2016	4	13	1 (7.7%)								Vaccinated children. OBS the table in the paper report percentage for each serotype out of total number of AOM, not total number of SP-isolates. Here, the percentage is out of all SP-isolates. children
Marchisio et al 2017 B	Italy	24-59 months	MEF	Apr 2015-Mar 2016	6B	13	0 (0%)								Vaccinated children. OBS the table in the paper report percentage for each serotype out of total number of AOM, not total number of SP-isolates. Here, the percentage is out of all SP-isolates. children
Marchisio et al 2017 B	Italy	24-59 months	MEF	Apr 2015-Mar 2016	9V	13	0 (0%)								Vaccinated children. OBS the table in the paper report percentage for each serotype out of total number of AOM, not total number of SP-isolates. Here, the percentage is out of all SP-isolates. children
Marchisio et al 2017 B	Italy	24-59 months	MEF	Apr 2015-Mar 2016	14	13	0 (0%)								Vaccinated children. OBS the table in the paper report percentage for each serotype out of total number of AOM, not total number of SP-isolates. Here, the percentage is out of all SP-isolates. children
Marchisio et al 2017 B	Italy	24-59 months	MEF	Apr 2015-Mar 2016	18C	13	0 (0%)								Vaccinated children. OBS the table in the paper report percentage for each serotype out of total number of AOM, not total number of SP-isolates. Here, the percentage is out of all SP-isolates. children
Marchisio et al 2017 B	Italy	24-59 months	MEF	Apr 2015-Mar 2016	19F	13	1 (7.7%)								Vaccinated children. OBS the table in the paper report percentage for each serotype out of total number of AOM, not total number of SP-isolates. Here, the percentage is out of all SP-isolates. children
Marchisio et al 2017 B	Italy	24-59 months	MEF	Apr 2015-Mar 2016	23F	13	0 (0%)								Vaccinated children. OBS the table in the paper report percentage for each serotype out of total number of AOM, not total number of SP-isolates. Here, the percentage is out of all SP-isolates. children
Marchisio et al 2017 B	Italy	24-59 months	MEF	Apr 2015-Mar 2016	Additional 6 PCV13 serotypes	13	2 (15.4%)								Vaccinated children. OBS the table in the paper report percentage for each serotype out of total number of AOM, not total number of SP-isolates. Here, the percentage is out of all SP-isolates. children
Marchisio et al 2017 B	Italy	24-59 months	MEF	Apr 2015-Mar 2016	1	13	1 (7.7%)								Vaccinated children. OBS the table in the paper report percentage for each serotype out of total number of AOM, not total number of SP-isolates. Here, the percentage is out of all SP-isolates. children
Marchisio et al 2017 B	Italy	24-59 months	MEF	Apr 2015-Mar 2016	3	13	1 (7.7%)								Vaccinated children. OBS the table in the paper report percentage for each serotype out of total number of AOM, not total number of SP-isolates. Here, the percentage is out of all SP-isolates. children
Marchisio et al 2017 B	Italy	24-59 months	MEF	Apr 2015-Mar 2016	5	13	0 (0%)								Vaccinated children. OBS the table in the paper report percentage for each serotype out of total number of AOM, not total number of SP-isolates. Here, the percentage is out of all SP-isolates. children
Marchisio et al 2017 B	Italy	24-59 months	MEF	Apr 2015-Mar 2016	6A	13	0 (0%)								Vaccinated children. OBS the table in the paper report percentage for each serotype out of total number of AOM, not total number of SP-isolates. Here, the percentage is out of all SP-isolates. children
Marchisio et al 2017 B	Italy	24-59 months	MEF	Apr 2015-Mar 2016	7F	13	0 (0%)								Vaccinated children. OBS the table in the paper report percentage for each serotype out of total number of AOM, not total number of SP-isolates. Here, the percentage is out of all SP-isolates. children
Marchisio et al 2017 B	Italy	24-59 months	MEF	Apr 2015-Mar 2016	19A	13	0 (0%)								Vaccinated children. OBS the table in the paper report percentage for each serotype out of total number of AOM, not total number of SP-isolates. Here, the percentage is out of all SP-isolates. children
Marchisio et al 2017 B	Italy	24-59 months	MEF	Apr 2015-Mar 2016	Non-PCV13 serotypes	13	10 (76.9%)								Vaccinated children. OBS the table in the paper report percentage for each serotype out of total number of AOM, not total number of SP-isolates. Here, the percentage is out of all SP-isolates. children
Marchisio et al 2017 B	Italy	24-59 months	MEF	Apr 2015-Mar 2016	2	13	0 (0%)								Vaccinated children. OBS the table in the paper report percentage for each serotype out of total number of AOM, not total number of SP-isolates. Here, the percentage is out of all SP-isolates. children
Marchisio et al 2017 B	Italy	24-59 months	MEF	Apr 2015-Mar 2016	6C/D	13	0 (0%)								Vaccinated children. OBS the table in the paper report percentage for each serotype out of total number of AOM, not total number of SP-isolates. Here, the percentage is out of all SP-isolates. children
Marchisio et al 2017 B	Italy	24-59 months	MEF	Apr 2015-Mar 2016	8	13	0 (0%)								Vaccinated children. OBS the table in the paper report percentage for each serotype out of total number of AOM, not total number of SP-isolates. Here, the percentage is out of all SP-isolates. children
Marchisio et al 2017 B	Italy	24-59 months	MEF	Apr 2015-Mar 2016	10A/B	13	0 (0%)								Vaccinated children. OBS the table in the paper report percentage for each serotype out of total number of AOM, not total number of SP-isolates. Here, the percentage is out of all SP-isolates. children
Marchisio et al 2017 B	Italy	24-59 months	MEF	Apr 2015-Mar 2016	11A/D	13	0 (0%)								Vaccinated children. OBS the table in the paper report percentage for each serotype out of total number of AOM, not total number of SP-isolates. Here, the percentage is out of all SP-isolates. children
Marchisio et al 2017 B	Italy	24-59 months	MEF	Apr 2015-Mar 2016	12A/B/F	13	1 (7.7%)								Vaccinated children. OBS the table in the paper report percentage for each serotype out of total number of AOM, not total number of SP-isolates. Here, the percentage is out of all SP-isolates. children
Marchisio et al 2017 B	Italy	24-59 months	MEF	Apr 2015-Mar 2016	15A/F	13	2 (15.4%)								Vaccinated children. OBS the table in the paper report percentage for each serotype out of total number of AOM, not total number of SP-isolates. Here, the percentage is out of all SP-isolates. children
Marchisio et al 2017 B	Italy	24-59 months	MEF	Apr 2015-Mar 2016	16F	13	0 (0%)								Vaccinated children. OBS the table in the paper report percentage for each serotype out of total number of AOM, not total number of SP-isolates. Here, the percentage is out of all SP-isolates. children
Marchisio et al 2017 B	Italy	24-59 months	MEF	Apr 2015-Mar 2016	17F	13	0 (0%)								Vaccinated children. OBS the table in the paper report percentage for each serotype out of total number of AOM, not total number of SP-isolates. Here, the percentage is out of all SP-isolates. children
Marchisio et al 2017 B	Italy	24-59 months	MEF	Apr 2015-Mar 2016	20	13	0 (0%)								Vaccinated children. OBS the table in the paper report percentage for each serotype out of total number of AOM, not total number of SP-isolates. Here, the percentage is out of all SP-isolates. children
Marchisio et al 2017 B	Italy	24-59 months	MEF	Apr 2015-Mar 2016	21	13	0 (0%)								Vaccinated children. OBS the table in the paper report percentage for each serotype out of total number of AOM, not total number of SP-isolates. Here, the percentage is out of all SP-isolates. children
Marchisio et al 2017 B	Italy	24-59 months	MEF	Apr 2015-Mar 2016	22A/F	13	2 (15.4%)								Vaccinated children. OBS the table in the paper report percentage for each serotype out of total number of AOM, not total number of SP-isolates. Here, the percentage is out of all SP-isolates. children
Marchisio et al 2017 B	Italy	24-59 months	MEF	Apr 2015-Mar 2016	23A	13	0 (0%)								Vaccinated children. OBS the table in the paper report percentage for each serotype out of total number of AOM, not total number of SP-isolates. Here, the percentage is out of all SP-isolates. children
Marchisio et al 2017 B	Italy	24-59 months	MEF	Apr 2015-Mar 2016	23B	13	1 (7.7%)								Vaccinated children. OBS the table in the paper report percentage for each serotype out of total number of AOM, not total number of SP-isolates. Here, the percentage is out of all SP-isolates. children
Marchisio et al 2017 B	Italy	24-59 months	MEF	Apr 2015-Mar 2016	24A/B/F	13	0 (0%)								Vaccinated children. OBS the table in the paper report percentage for each serotype out of total number of AOM, not total number of SP-isolates. Here, the percentage is out of all SP-isolates. children
Marchisio et al 2017 B	Italy	24-59 months	MEF	Apr 2015-Mar 2016	29	13	0 (0%)								Vaccinated children. OBS the table in the paper report percentage for each serotype out of total number of AOM, not total number of SP-isolates. Here, the percentage is out of all SP-isolates. children
Marchisio et al 2017 B	Italy	24-59 months	MEF	Apr 2015-Mar 2016	33F/37	13	0 (0%)								Vaccinated children. OBS the table in the paper report percentage for each serotype out of total number of AOM, not total number of SP-isolates. Here, the percentage is out of all SP-isolates. children
Marchisio et al 2017 B	Italy	24-59 months	MEF	Apr 2015-Mar 2016	35B	13	1 (7.7%)								Vaccinated children. OBS the table in the paper report percentage for each serotype out of total number of AOM, not total number of SP-isolates. Here, the percentage is out of all SP-isolates. children
Marchisio et al 2017 B	Italy	24-59 months	MEF	Apr 2015-Mar 2016	35F	13	0 (0%)								Vaccinated children. OBS the table in the paper report percentage for each serotype out of total number of AOM, not total number of SP-isolates. Here, the percentage is out of all SP-isolates. children
Marchisio et al 2017 B	Italy	24-59 months	MEF	Apr 2015-Mar 2016	38	13	0 (0%)								Vaccinated children. OBS the table in the paper report percentage for each serotype out of total number of AOM, not total number of SP-isolates. Here, the percentage is out of all SP-isolates. children
Marchisio et al 2017 B	Italy	24-59 months	MEF	Apr 2015-Mar 2016	Nontypeable	13	3 (23.1%)								Vaccinated children. OBS the table in the paper report percentage for each serotype out of total number of AOM, not total number of SP-isolates. Here, the percentage is out of all SP-isolates. children
Marchisio et al 2017 B	Italy	24-59 months	MEF	Apr 2015-Mar 2016	PCV7 serotypes	1	0 (0%)								Not vaccinated children. OBS the table in the paper report percentage for each serotype out of total number of AOM, not total number of SP-isolates. Here, the percentage is out of all SP-isolates.
Marchisio et al 2017 B	Italy	24-59 months	MEF	Apr 2015-Mar 2016	4	1	0 (0%)								Not vaccinated children. OBS the table in the paper report percentage for each serotype out of total number of AOM, not total number of SP-isolates. Here, the percentage is out of all SP-isolates.
Marchisio et al 2017 B	Italy	24-59 months	MEF	Apr 2015-Mar 2016	6B	1	0 (0%)								Not vaccinated children. OBS the table in the paper report percentage for each serotype out of total number of AOM, not total number of SP-isolates. Here, the percentage is out of all SP-isolates.
Marchisio et al 2017 B	Italy	24-59 months	MEF	Apr 2015-Mar 2016	9V	1	0 (0%)								Not vaccinated children. OBS the table in the paper report percentage for each serotype out of total number of AOM, not total number of SP-isolates. Here, the percentage is out of all SP-isolates.
Marchisio et al 2017 B	Italy	24-59 months	MEF	Apr 2015-Mar 2016	14	1	0 (0%)								Not vaccinated children. OBS the table in the paper report percentage for each serotype out of total number of AOM, not total number of SP-isolates. Here, the percentage is out of all SP-isolates.
Marchisio et al 2017 B	Italy	24-59 months	MEF	Apr 2015-Mar 2016	18C	1	0 (0%)								Not vaccinated children. OBS the table in the paper report percentage for each serotype out of total number of AOM, not total number of SP-isolates. Here, the percentage is out of all SP-isolates.
Marchisio et al 2017 B	Italy	24-59 months	MEF	Apr 2015-Mar 2016	19F	1	0 (0%)								Not vaccinated children. OBS the table in the paper report percentage for each serotype out of total number of AOM, not total number of SP-isolates. Here, the percentage is out of all SP-isolates.
Marchisio et al 2017 B	Italy	24-59 months	MEF	Apr 2015-Mar 2016	23F	1	0 (0%)								Not vaccinated children. OBS the table in the paper report percentage for each serotype out of total number of AOM, not total number of SP-isolates. Here, the percentage is out of all SP-isolates.
Marchisio et al 2017 B	Italy	24-59 months	MEF	Apr 2015-Mar 2016	Additional 6 PCV13 serotypes	1	0 (0%)								Not vaccinated children. OBS the table in the paper report percentage for each serotype out of total number of AOM, not total number of SP-isolates. Here, the percentage is out of all SP-isolates.
Marchisio et al 2017 B	Italy	24-59 months	MEF	Apr 2015-Mar 2016	1	1	0 (0%)								Not vaccinated children. OBS the table in the paper report percentage for each serotype out of total number of AOM, not total number of SP-isolates. Here, the percentage is out of all SP-isolates.
Marchisio et al 2017 B	Italy	24-59 months	MEF	Apr 2015-Mar 2016	3	1	0 (0%)								Not vaccinated children. OBS the table in the paper report percentage for each serotype out of total number of AOM, not total number of SP-isolates. Here, the percentage is out of all SP-isolates.
Marchisio et al 2017 B	Italy	24-59 months	MEF	Apr 2015-Mar 2016	5	1	0 (0%)								Not vaccinated children. OBS the table in the paper report percentage for each serotype out of total number of AOM, not total number of SP-isolates. Here, the percentage is out of all SP-isolates.
Marchisio et al 2017 B	Italy	24-59 months	MEF	Apr 2015-Mar 2016	6A	1	0 (0%)								Not vaccinated children. OBS the table in the paper report percentage for each serotype out of total number of AOM, not total number of SP-isolates. Here, the percentage is out of all SP-isolates.
Marchisio et al 2017 B	Italy	24-59 months	MEF	Apr 2015-Mar 2016	7F	1	0 (0%)								Not vaccinated children. OBS the table in the paper report percentage for each serotype out of total number of AOM, not total number of SP-isolates. Here, the percentage is out of all SP-isolates.
Marchisio et al 2017 B	Italy	24-59 months	MEF	Apr 2015-Mar 2016	19A	1	0 (0%)								Not vaccinated children. OBS the table in the paper report percentage for each serotype out of total number of AOM, not total number of SP-isolates. Here, the percentage is out of all SP-isolates.
Marchisio et al 2017 B	Italy	24-59 months	MEF	Apr 2015-Mar 2016	Non-PCV13 serotypes	1	1 (100%)								Not vaccinated children. OBS the table in the paper report percentage for each serotype out of total number of AOM, not total number of SP-isolates. Here, the percentage is out of all SP-isolates.
Marchisio et al 2017 B	Italy	24-59 months	MEF	Apr 2015-Mar 2016	2	1	0 (0%)								Not vaccinated children. OBS the table in the paper report percentage for each serotype out of total number of AOM, not total number of SP-isolates. Here, the percentage is out of all SP-isolates.
Marchisio et al 2017 B	Italy	24-59 months	MEF	Apr 2015-Mar 2016	6C/D	1	0 (0%)								Not vaccinated children. OBS the table in the paper report percentage for each serotype out of total number of AOM, not total number of SP-isolates. Here, the percentage is out of all SP-isolates.
Marchisio et al 2017 B	Italy	24-59 months	MEF	Apr 2015-Mar 2016	8	1	1 (100%)								Not vaccinated children. OBS the table in the paper report percentage for each serotype out of total number of AOM, not total number of SP-isolates. Here, the percentage is out of all SP-isolates.
Marchisio et al 2017 B	Italy	24-59 months	MEF	Apr 2015-Mar 2016	10A/B	1	0 (0%)								Not vaccinated children. OBS the table in the paper report percentage for each serotype out of total number of AOM, not total number of SP-isolates. Here, the percentage is out of all SP-isolates.
Marchisio et al 2017 B	Italy	24-59 months	MEF	Apr 2015-Mar 2016	11A/D	1	0 (0%)								Not vaccinated children. OBS the table in the paper report percentage for each serotype out of total number of AOM, not total number of SP-isolates. Here, the percentage is out of all SP-isolates.
Marchisio et al 2017 B	Italy	24-59 months	MEF	Apr 2015-Mar 2016	12A/B/F	1	0 (0%)								Not vaccinated children. OBS the table in the paper report percentage for each serotype out of total number of AOM, not total number of SP-isolates. Here, the percentage is out of all SP-isolates.
Marchisio et al 2017 B	Italy	24-59 months	MEF	Apr 2015-Mar 2016	15A/F	1	0 (0%)								Not vaccinated children. OBS the table in the paper report percentage for each serotype out of total number of AOM, not total number of SP-isolates. Here, the percentage is out of all SP-isolates.
Marchisio et al 2017 B	Italy	24-59 months	MEF	Apr 2015-Mar 2016	16F	1	0 (0%)								Not vaccinated children. OBS the table in the paper report percentage for each serotype out of total number of AOM, not total number of SP-isolates. Here, the percentage is out of all SP-isolates.
Marchisio et al 2017 B	Italy	24-59 months	MEF	Apr 2015-Mar 2016	17F	1	0 (0%)								Not vaccinated children. OBS the table in the paper report percentage for each serotype out of total number of AOM, not total number of SP-isolates. Here, the percentage is out of all SP-isolates.
Marchisio et al 2017 B	Italy	24-59 months	MEF	Apr 2015-Mar 2016	20	1	0 (0%)								Not vaccinated children. OBS the table in the paper report percentage for each serotype out of total number of AOM, not total number of SP-isolates. Here, the percentage is out of all SP-isolates.
Marchisio et al 2017 B	Italy	24-59 months	MEF	Apr 2015-Mar 2016	21	1	0 (0%)								Not vaccinated children. OBS the table in the paper report percentage for each serotype out of total number of AOM, not total number of SP-isolates. Here, the percentage is out of all SP-isolates.
Marchisio et al 2017 B	Italy	24-59 months	MEF	Apr 2015-Mar 2016	22A/F	1	0 (0%)								Not vaccinated children. OBS the table in the paper report percentage for each serotype out of total number of AOM, not total number of SP-isolates. Here, the percentage is out of all SP-isolates.
Marchisio et al 2017 B	Italy	24-59 months	MEF	Apr 2015-Mar 2016	23A	1	0 (0%)								Not vaccinated children. OBS the table in the paper report percentage for each serotype out of total number of AOM, not total number of SP-isolates. Here, the percentage is out of all SP-isolates.
Marchisio et al 2017 B	Italy	24-59 months	MEF	Apr 2015-Mar 2016	23B	1	0 (0%)								Not vaccinated children. OBS the table in the paper report percentage for each serotype out of total number of AOM, not total number of SP-isolates. Here, the percentage is out of all SP-isolates.
Marchisio et al 2017 B	Italy	24-59 months	MEF	Apr 2015-Mar 2016	24A/B/F	1	0 (0%)								Not vaccinated children. OBS the table in the paper report percentage for each serotype out of total number of AOM, not total number of SP-isolates. Here, the percentage is out of all SP-isolates.
Marchisio et al 2017 B	Italy	24-59 months	MEF	Apr 2015-Mar 2016	29	1	0 (0%)								Not vaccinated children. OBS the table in the paper report percentage for each serotype out of total number of AOM, not total number of SP-isolates. Here, the percentage is out of all SP-isolates.
Marchisio et al 2017 B	Italy	24-59 months	MEF	Apr 2015-Mar 2016	33F/37	1	0 (0%)								Not vaccinated children. OBS the table in the paper report percentage for each serotype out of total number of AOM, not total number of SP-isolates. Here, the percentage is out of all SP-isolates.
Marchisio et al 2017 B	Italy	24-59 months	MEF	Apr 2015-Mar 2016	35B	1	0 (0%)								Not vaccinated children. OBS the table in the paper report percentage for each serotype out of total number of AOM, not total number of SP-isolates. Here, the percentage is out of all SP-isolates.
Marchisio et al 2017 B	Italy	24-59 months	MEF	Apr 2015-Mar 2016	35F	1	0 (0%)								Not vaccinated children. OBS the table in the paper report percentage for each serotype out of total number of AOM, not total number of SP-isolates. Here, the percentage is out of all SP-isolates.
Marchisio et al 2017 B	Italy	24-59 months	MEF	Apr 2015-Mar 2016	38	1	0 (0%)								Not vaccinated children. OBS the table in the paper report percentage for each serotype out of total number of AOM, not total number of SP-isolates. Here, the percentage is out of all SP-isolates.
Marchisio et al 2017 B	Italy	24-59 months	MEF	Apr 2015-Mar 2016	Nontypeable	1	0 (0%)								Not vaccinated children. OBS the table in the paper report percentage for each serotype out of total number of AOM, not total number of SP-isolates. Here, the percentage is out of all SP-isolates.
Macaj et al 2019	Slovakia	0-5 years	MEF	Jan 2016-Jun 2017	19A	295/183	(41%)								Abstract only. N=295, children with AOM included, of those, 62% had S.pn = 183 children. Unclear which of these has been used as the denominator as the n for each serotype is not reported.
Macaj et al 2019	Slovakia	0-5 years	MEF	Jan 2016-Jun 2017	3	295/183	(22%)
Angoulvant et al 2015	France	6-24 months	Nasopharyngeal swabs	2006-2009	19A		(22.6%)								Pre-PCV13 period
Angoulvant et al 2015	France	6-24 months	Nasopharyngeal swabs	2010-2013	19A		(8.4%)								Post-PCV13 period
Angoulvant et al 2015	France	6-24 months	Nasopharyngeal swabs	2010-2013	15B/C		(12.2%)								Post-PCV13 period
Angoulvant et al 2015	France	6-24 months	Nasopharyngeal swabs	2010-2013	15A		(9.3%)								Post-PCV13 period
Angoulvant et al 2015	France	6-24 months	Nasopharyngeal swabs	2010-2013	11A		(9.1%)								Post-PCV13 period
Angoulvant et al 2015	France	6-24 months	Nasopharyngeal swabs	2010-2013	35B		(7.5%)								Post-PCV13 period
Angoulvant et al 2015	France	6-24 months	Nasopharyngeal swabs	2010-2013	23A		(5.9%)								Post-PCV13 period
Angoulvant et al 2015	France	6-24 months	Nasopharyngeal swabs	2010-2013	6C		(5.0%)								Post-PCV13 period
Angoulvant et al 2015	France	6-24 months	Nasopharyngeal swabs	2010-2013	other non-PCV13 serotypes		(34.9%)								Post-PCV13 period
Angoulvant et al 2015	France	6-24 months	Nasopharyngeal swabs	2006-2009	PCV7		(9.5%)								Pre-PCV13 period
Angoulvant et al 2015	France	6-24 months	Nasopharyngeal swabs	2010-2013	PCV7		(3.2%)								Post-PCV13 period
Angoulvant et al 2015	France	6-24 months	Nasopharyngeal swabs	2006-2009	PCV13 (non PCV7: 1, 3, 5, 6a, 7f, 19a)		(32.0%)								Pre-PCV13 period
Angoulvant et al 2015	France	6-24 months	Nasopharyngeal swabs	2010-2013	PCV13 (non PCV7: 1, 3, 5, 6a, 7f, 19a)		(11.1%)								Post-PCV13 period
Angoulvant et al 2015	France	6-24 months	Nasopharyngeal swabs		19A				2006-2009	Resistance	Penicillin	pneumococcal penicillin–non-susceptible strains	Not provided	Not provided	Pre-PCV13 period
Angoulvant et al 2015	France	6-24 months	Nasopharyngeal swabs		15A				2006-2009	Resistance	Penicillin	pneumococcal penicillin–non-susceptible strains	Not provided	Not provided	Pre-PCV13 period
Angoulvant et al 2015	France	6-24 months	Nasopharyngeal swabs		35B				2006-2009	Resistance	Penicillin	pneumococcal penicillin–non-susceptible strains	Not provided	Not provided	Pre-PCV13 period
Angoulvant et al 2015	France	6-24 months	Nasopharyngeal swabs		19F				2006-2009	Resistance	Penicillin	pneumococcal penicillin–non-susceptible strains	Not provided	Not provided	Pre-PCV13 period
Angoulvant et al 2015	France	6-24 months	Nasopharyngeal swabs		11A				2010-2013	Resistance	Penicillin	pneumococcal penicillin–non-susceptible strains	Not provided	Not provided	Post-PCV13 period
Angoulvant et al 2015	France	6-24 months	Nasopharyngeal swabs		15A				2010-2013	Resistance	Penicillin	pneumococcal penicillin–non-susceptible strains	Not provided	Not provided	Post-PCV13 period
Angoulvant et al 2015	France	6-24 months	Nasopharyngeal swabs		15B/C				2010-2013	Resistance	Penicillin	pneumococcal penicillin–non-susceptible strains	Not provided	Not provided	Post-PCV13 period
Angoulvant et al 2015	France	6-24 months	Nasopharyngeal swabs		19A				2010-2013	Resistance	Penicillin	pneumococcal penicillin–non-susceptible strains	Not provided	Not provided	Post-PCV13 period
Angoulvant et al 2015	France	6-24 months	Nasopharyngeal swabs		35B				2010-2013	Resistance	Penicillin	pneumococcal penicillin–non-susceptible strains	Not provided	Not provided	Post-PCV13 period
Angoulvant et al 2015	France	6-24 months	Nasopharyngeal swabs						2006-2009	Susceptible	Penicillin	Nasopharyngeal carriage and resistance of Pnc in children with AOM before/after PCV13 implementation	1069	0.529	Pre-PCV13 period
Angoulvant et al 2015	France	6-24 months	Nasopharyngeal swabs						2010-2013	Susceptible	Penicillin	Nasopharyngeal carriage and resistance of Pnc in children with AOM before/after PCV13 implementation	1223	0.61	Post-PCV13 period
Angoulvant et al 2015	France	6-24 months	Nasopharyngeal swabs						2006-2009	Intermediate-resistant	Penicillin	Nasopharyngeal carriage and resistance of Pnc in children with AOM before/after PCV13 implementation	950	0.47	Pre-PCV13 period
Angoulvant et al 2015	France	6-24 months	Nasopharyngeal swabs						2010-2013	Intermediate-resistant	Penicillin	Nasopharyngeal carriage and resistance of Pnc in children with AOM before/after PCV13 implementation	772	0.385	Post-PCV13 period
Angoulvant et al 2015	France	6-24 months	Nasopharyngeal swabs						2006-2009	Resistant	Penicillin	Nasopharyngeal carriage and resistance of Pnc in children with AOM before/after PCV13 implementation	3	0.001	Pre-PCV13 period
Angoulvant et al 2015	France	6-24 months	Nasopharyngeal swabs						2010-2013	Resistant	Penicillin	Nasopharyngeal carriage and resistance of Pnc in children with AOM before/after PCV13 implementation	10	0.005	Post-PCV13 period
Angoulvant et al 2015	France	6-24 months	Nasopharyngeal swabs								Erythromycin
Angoulvant et al 2015	France	6-24 months	Nasopharyngeal swabs								Erythromycin
Angoulvant et al 2015	France	6-24 months	Nasopharyngeal swabs								Erythromycin
Angoulvant et al 2015	France	6-24 months	Nasopharyngeal swabs								Erythromycin
Angoulvant et al 2015	France	6-24 months	Nasopharyngeal swabs								Erythromycin
Angoulvant et al 2015	France	6-24 months	Nasopharyngeal swabs								Erythromycin
Cohen et al 2016	France	6-24 months	Nasopharyngeal swabs	2014	15B/C		(9.4%)
Cohen et al 2016	France	6-24 months	Nasopharyngeal swabs	2014	11A		(7.1%)
Cohen et al 2016	France	6-24 months	Nasopharyngeal swabs	2014	15A		(3.5%)
Cohen et al 2016	France	6-24 months	Nasopharyngeal swabs	2014	35B		(3%)
Ekinci et al 2021	Belgium	6–30 months	Nasopharyngeal swabs	2016	PCV13		(0.0%)
Ekinci et al 2021	Belgium	6–30 months	Nasopharyngeal swabs	2017	PCV13		(8.4%)
Ekinci et al 2021	Belgium	6–30 months	Nasopharyngeal swabs	2018	PCV13		(8.3%)
Ekinci et al 2021	Belgium	6–30 months	Nasopharyngeal swabs	2016	19A		(0.0%)
Ekinci et al 2021	Belgium	6–30 months	Nasopharyngeal swabs	2017	19A		(3.6%)
Ekinci et al 2021	Belgium	6–30 months	Nasopharyngeal swabs	2018	19A		(6.4%)
Ekinci et al 2021	Belgium	6–30 months	Nasopharyngeal swabs	2016-2018	8		(0.4%)
Ekinci et al 2021	Belgium	6–30 months	Nasopharyngeal swabs	2016-2018	19B		(0.4%)
Ekinci et al 2021	Belgium	6–30 months	Nasopharyngeal swabs	2016	19F		1 (3.6%)								Found in supplementary material
Ekinci et al 2021	Belgium	6–30 months	Nasopharyngeal swabs	2016	23F		0 (0.0%)								Found in supplementary material
Ekinci et al 2021	Belgium	6–30 months	Nasopharyngeal swabs	2016	14		1 (3.6%)								Found in supplementary material
Ekinci et al 2021	Belgium	6–30 months	Nasopharyngeal swabs	2016	1		0 (0.0%)								Found in supplementary material
Ekinci et al 2021	Belgium	6–30 months	Nasopharyngeal swabs	2016	19A		0 (0.0%)								Found in supplementary material
Ekinci et al 2021	Belgium	6–30 months	Nasopharyngeal swabs	2016	3		0 (0.0%)								Found in supplementary material
Ekinci et al 2021	Belgium	6–30 months	Nasopharyngeal swabs	2016	6A		0 (0.0%)								Found in supplementary material
Ekinci et al 2021	Belgium	6–30 months	Nasopharyngeal swabs	2016	23B		4 (14.3%)								Found in supplementary material
Ekinci et al 2021	Belgium	6–30 months	Nasopharyngeal swabs	2016	11A		4 (14.3%)								Found in supplementary material
Ekinci et al 2021	Belgium	6–30 months	Nasopharyngeal swabs	2016	15B		2 (7.1%)								Found in supplementary material
Ekinci et al 2021	Belgium	6–30 months	Nasopharyngeal swabs	2016	6C		1 (3.6%)								Found in supplementary material
Ekinci et al 2021	Belgium	6–30 months	Nasopharyngeal swabs	2016	10A		1 (3.6%)								Found in supplementary material
Ekinci et al 2021	Belgium	6–30 months	Nasopharyngeal swabs	2016	35B		1 (3.6%)								Found in supplementary material
Ekinci et al 2021	Belgium	6–30 months	Nasopharyngeal swabs	2016	35F		2 (7.1%)								Found in supplementary material
Ekinci et al 2021	Belgium	6–30 months	Nasopharyngeal swabs	2016	23A		1 (3.6%)								Found in supplementary material
Ekinci et al 2021	Belgium	6–30 months	Nasopharyngeal swabs	2016	21		0 (0.0%)								Found in supplementary material
Ekinci et al 2021	Belgium	6–30 months	Nasopharyngeal swabs	2016	15C		2 (7.1%)								Found in supplementary material
Ekinci et al 2021	Belgium	6–30 months	Nasopharyngeal swabs	2016	15A		1 (3.6%)								Found in supplementary material
Ekinci et al 2021	Belgium	6–30 months	Nasopharyngeal swabs	2017	19F		2 (2.4%)								Found in supplementary material
Ekinci et al 2021	Belgium	6–30 months	Nasopharyngeal swabs	2017	23F		0 (0.0%)								Found in supplementary material
Ekinci et al 2021	Belgium	6–30 months	Nasopharyngeal swabs	2017	14		0 (0.0%)								Found in supplementary material
Ekinci et al 2021	Belgium	6–30 months	Nasopharyngeal swabs	2017	1		0 (0.0%)								Found in supplementary material
Ekinci et al 2021	Belgium	6–30 months	Nasopharyngeal swabs	2017	19A		3 (3.6%)								Found in supplementary material
Ekinci et al 2021	Belgium	6–30 months	Nasopharyngeal swabs	2017	3		4 (4.8%)								Found in supplementary material
Ekinci et al 2021	Belgium	6–30 months	Nasopharyngeal swabs	2017	6A		0 (0.0%)								Found in supplementary material
Ekinci et al 2021	Belgium	6–30 months	Nasopharyngeal swabs	2017	23B		14 (16.9%)								Found in supplementary material
Ekinci et al 2021	Belgium	6–30 months	Nasopharyngeal swabs	2017	11A		5 (6.0%)								Found in supplementary material
Ekinci et al 2021	Belgium	6–30 months	Nasopharyngeal swabs	2017	15B		8 (9.6%)								Found in supplementary material
Ekinci et al 2021	Belgium	6–30 months	Nasopharyngeal swabs	2017	6C		3 (3.6%)								Found in supplementary material
Ekinci et al 2021	Belgium	6–30 months	Nasopharyngeal swabs	2017	10A		4 (4.8%)								Found in supplementary material
Ekinci et al 2021	Belgium	6–30 months	Nasopharyngeal swabs	2017	35B		3 (3.6%)								Found in supplementary material
Ekinci et al 2021	Belgium	6–30 months	Nasopharyngeal swabs	2017	35F		2 (2.4%)								Found in supplementary material
Ekinci et al 2021	Belgium	6–30 months	Nasopharyngeal swabs	2017	23A		3 (3.6%)								Found in supplementary material
Ekinci et al 2021	Belgium	6–30 months	Nasopharyngeal swabs	2017	21		4 (4.8%)								Found in supplementary material
Ekinci et al 2021	Belgium	6–30 months	Nasopharyngeal swabs	2017	15C		5 (6.0%)								Found in supplementary material
Ekinci et al 2021	Belgium	6–30 months	Nasopharyngeal swabs	2017	15A		2 (2.4%)								Found in supplementary material
Ekinci et al 2021	Belgium	6–30 months	Nasopharyngeal swabs	2018	19F		4 (2.6%)								Found in supplementary material
Ekinci et al 2021	Belgium	6–30 months	Nasopharyngeal swabs	2018	23F		0 (0.0%)								Found in supplementary material
Ekinci et al 2021	Belgium	6–30 months	Nasopharyngeal swabs	2018	14		0 (0.0%)								Found in supplementary material
Ekinci et al 2021	Belgium	6–30 months	Nasopharyngeal swabs	2018	1		0 (0.0%)								Found in supplementary material
Ekinci et al 2021	Belgium	6–30 months	Nasopharyngeal swabs	2018	19A		10 (6.4%)								Found in supplementary material
Ekinci et al 2021	Belgium	6–30 months	Nasopharyngeal swabs	2018	3		3 (1.9%)								Found in supplementary material
Ekinci et al 2021	Belgium	6–30 months	Nasopharyngeal swabs	2018	6A		0 (0.0%)								Found in supplementary material
Ekinci et al 2021	Belgium	6–30 months	Nasopharyngeal swabs	2018	23B		15 (9.6%)								Found in supplementary material
Ekinci et al 2021	Belgium	6–30 months	Nasopharyngeal swabs	2018	11A		11 (7.0%)								Found in supplementary material
Ekinci et al 2021	Belgium	6–30 months	Nasopharyngeal swabs	2018	15B		10 (6.4%)								Found in supplementary material
Ekinci et al 2021	Belgium	6–30 months	Nasopharyngeal swabs	2018	6C		13 (8.3%)								Found in supplementary material
Ekinci et al 2021	Belgium	6–30 months	Nasopharyngeal swabs	2018	10A		10 (6.4%)								Found in supplementary material
Ekinci et al 2021	Belgium	6–30 months	Nasopharyngeal swabs	2018	35B		11 (7.0%)								Found in supplementary material
Ekinci et al 2021	Belgium	6–30 months	Nasopharyngeal swabs	2018	35F		8 (5.1%)								Found in supplementary material
Ekinci et al 2021	Belgium	6–30 months	Nasopharyngeal swabs	2018	23A		7 (4.5%)								Found in supplementary material
Ekinci et al 2021	Belgium	6–30 months	Nasopharyngeal swabs	2018	21		7 (4.5%)								Found in supplementary material
Ekinci et al 2021	Belgium	6–30 months	Nasopharyngeal swabs	2018	15C		4 (2.6%)								Found in supplementary material
Ekinci et al 2021	Belgium	6–30 months	Nasopharyngeal swabs	2018	15A		7 (4.5%)								Found in supplementary material
Ekinci et al 2021	Belgium	6–30 months	Nasopharyngeal swabs		19A				2016-2018	Resistance	Penicillin	Share nonsusceptible to penicillin		0.088
Ekinci et al 2021	Belgium	6–30 months	Nasopharyngeal swabs								Multiple				Change between years was boderline non-significant (p-value=0.092)
Ekinci et al 2021	Belgium	6–30 months	Nasopharyngeal swabs								Multiple				Change between years was boderline non-significant (p-value=0.092)
Ekinci et al 2021	Belgium	6–30 months	Nasopharyngeal swabs								Multiple				Change between years was boderline non-significant (p-value=0.092)
Lixandru et al 2017	Romania	<5 years	Middle ear fluid (MEF)	2009-2014	19F	68	24 (35.3%)
Lixandru et al 2017	Romania	<5 years	Middle ear fluid (MEF)	2009-2014	23F	68	11 (16.2%)
Lixandru et al 2017	Romania	<5 years	Middle ear fluid (MEF)	2009-2014	14	68	9 (13.2%)
Lixandru et al 2017	Romania	<5 years	Middle ear fluid (MEF)	2009-2014	6B	68	8 (11.8%)
Lixandru et al 2017	Romania	<5 years	Middle ear fluid (MEF)	2009-2014	19A	68	5 (7.4%)
Lixandru et al 2017	Romania	<5 years	Middle ear fluid (MEF)	2009-2014	6A	68	2 (2.9%)
Lixandru et al 2017	Romania	<5 years	Middle ear fluid (MEF)	2009-2014	3	68	0 (0%)
Lixandru et al 2017	Romania	<5 years	Middle ear fluid (MEF)	2009-2014	15B/C	68	0 (0%)
Lixandru et al 2017	Romania	<5 years	Middle ear fluid (MEF)	2009-2014	Other	68	9 (13.2%)
Lixandru et al 2017	Romania	<5 years	Middle ear fluid (MEF)	2009-2014	PCV7 serotypes	68	53 (77.9%)
Lixandru et al 2017	Romania	<5 years	Middle ear fluid (MEF)	2009-2014	PCV13 serotypes	68	61 (89.7%)
Lixandru et al 2017	Romania	<5 years	Middle ear fluid (MEF)	2009-2014	non-PCV13 serotypes	68	7 (10.3%)
Lixandru et al 2017	Romania	<5 years	Middle ear fluid (MEF)						2009-2014	Non-susceptible	Penicillin	E-test (PDM Epsilometer; AB Biodisk, Solna, Sweden) to determine MIC. Susceptibility to erythromycin, clindamycin, chloramphenicol and trimethoprim (TMP)–sulfamethoxazole (SMX) was determined by disk diffusion tests according to the Clinical and Laboratory Standards Institute recommendations.Penicillin nonsusceptibility was reported as follows: >0.125 µg/mL and resistant if MIC values were >2.0 µ…	68	0.941	Out of these, 55% were intermediately resistant and 38% were highly resistant.
Lixandru et al 2017	Romania	<5 years	Middle ear fluid (MEF)								Erythromycin
Lixandru et al 2017	Romania	<5 years	Middle ear fluid (MEF)								Tetracycline
Lixandru et al 2017	Romania	<5 years	Middle ear fluid (MEF)								Chloramphenicol
Lixandru et al 2017	Romania	<5 years	Middle ear fluid (MEF)								TMP/SMX
Lixandru et al 2017	Romania	<5 years	Middle ear fluid (MEF)								Ceftriaxone
Lixandru et al 2017	Romania	<5 years	Middle ear fluid (MEF)								MDR
Lixandru et al 2017	Romania	<5 years	Middle ear fluid (MEF)		19A				2009-2014	Non-susceptible	Penicillin	E-test (PDM Epsilometer; AB Biodisk, Solna, Sweden) to determine MIC. Susceptibility to erythromycin, clindamycin, chloramphenicol and trimethoprim (TMP)–sulfamethoxazole (SMX) was determined by disk diffusion tests according to the Clinical and Laboratory Standards Institute recommendations.Penicillin nonsusceptibility was reported as follows: >0.125 µg/mL and resistant if MIC values were >2.0 µ…	24	0.958	Serotype specific. A bit unclear if they were all non-suscpetible to the same extent for each antibiotic? "The most common resistant serotypes in AOM were as follows: 19A, 23F, 6B and 19A, which were all found to be resistant to penicillin, erythromycin and TMP/SMX, and MDR rates were as follows: 95.8%, 81.8%, 81.8% and 75.0%, respectively. "
Lixandru et al 2017	Romania	<5 years	Middle ear fluid (MEF)		19A						Erythromycin				Serotype specific. A bit unclear if they were all non-suscpetible to the same extent for each antibiotic? "The most common resistant serotypes in AOM were as follows: 19A, 23F, 6B and 19A, which were all found to be resistant to penicillin, erythromycin and TMP/SMX, and MDR rates were as follows: 95.8%, 81.8%, 81.8% and 75.0%, respectively. "
Lixandru et al 2017	Romania	<5 years	Middle ear fluid (MEF)		19A						TMP/SMX				Serotype specific. A bit unclear if they were all non-suscpetible to the same extent for each antibiotic? "The most common resistant serotypes in AOM were as follows: 19A, 23F, 6B and 19A, which were all found to be resistant to penicillin, erythromycin and TMP/SMX, and MDR rates were as follows: 95.8%, 81.8%, 81.8% and 75.0%, respectively. "
Lixandru et al 2017	Romania	<5 years	Middle ear fluid (MEF)		19A						MDR				Serotype specific. A bit unclear if they were all non-suscpetible to the same extent for each antibiotic? "The most common resistant serotypes in AOM were as follows: 19A, 23F, 6B and 19A, which were all found to be resistant to penicillin, erythromycin and TMP/SMX, and MDR rates were as follows: 95.8%, 81.8%, 81.8% and 75.0%, respectively. "
Lixandru et al 2017	Romania	<5 years	Middle ear fluid (MEF)		23F				2009-2014	Non-susceptible	Penicillin	E-test (PDM Epsilometer; AB Biodisk, Solna, Sweden) to determine MIC. Susceptibility to erythromycin, clindamycin, chloramphenicol and trimethoprim (TMP)–sulfamethoxazole (SMX) was determined by disk diffusion tests according to the Clinical and Laboratory Standards Institute recommendations.Penicillin nonsusceptibility was reported as follows: >0.125 µg/mL and resistant if MIC values were >2.0 µ…	11	0.958	Serotype specific. A bit unclear if they were all non-suscpetible to the same extent for each antibiotic? "The most common resistant serotypes in AOM were as follows: 19A, 23F, 6B and 19A, which were all found to be resistant to penicillin, erythromycin and TMP/SMX, and MDR rates were as follows: 95.8%, 81.8%, 81.8% and 75.0%, respectively. "
Lixandru et al 2017	Romania	<5 years	Middle ear fluid (MEF)		23F						Erythromycin				Serotype specific. A bit unclear if they were all non-suscpetible to the same extent for each antibiotic? "The most common resistant serotypes in AOM were as follows: 19A, 23F, 6B and 19A, which were all found to be resistant to penicillin, erythromycin and TMP/SMX, and MDR rates were as follows: 95.8%, 81.8%, 81.8% and 75.0%, respectively. "
Lixandru et al 2017	Romania	<5 years	Middle ear fluid (MEF)		23F						TMP/SMX				Serotype specific. A bit unclear if they were all non-suscpetible to the same extent for each antibiotic? "The most common resistant serotypes in AOM were as follows: 19A, 23F, 6B and 19A, which were all found to be resistant to penicillin, erythromycin and TMP/SMX, and MDR rates were as follows: 95.8%, 81.8%, 81.8% and 75.0%, respectively. "
Lixandru et al 2017	Romania	<5 years	Middle ear fluid (MEF)		23F						MDR				Serotype specific. A bit unclear if they were all non-suscpetible to the same extent for each antibiotic? "The most common resistant serotypes in AOM were as follows: 19A, 23F, 6B and 19A, which were all found to be resistant to penicillin, erythromycin and TMP/SMX, and MDR rates were as follows: 95.8%, 81.8%, 81.8% and 75.0%, respectively. "
Lixandru et al 2017	Romania	<5 years	Middle ear fluid (MEF)		6B				2009-2014	Non-susceptible	Penicillin	E-test (PDM Epsilometer; AB Biodisk, Solna, Sweden) to determine MIC. Susceptibility to erythromycin, clindamycin, chloramphenicol and trimethoprim (TMP)–sulfamethoxazole (SMX) was determined by disk diffusion tests according to the Clinical and Laboratory Standards Institute recommendations.Penicillin nonsusceptibility was reported as follows: >0.125 µg/mL and resistant if MIC values were >2.0 µ…	8	0.958	Serotype specific. A bit unclear if they were all non-suscpetible to the same extent for each antibiotic? "The most common resistant serotypes in AOM were as follows: 19A, 23F, 6B and 19A, which were all found to be resistant to penicillin, erythromycin and TMP/SMX, and MDR rates were as follows: 95.8%, 81.8%, 81.8% and 75.0%, respectively. "
Lixandru et al 2017	Romania	<5 years	Middle ear fluid (MEF)		6B						Erythromycin				Serotype specific. A bit unclear if they were all non-suscpetible to the same extent for each antibiotic? "The most common resistant serotypes in AOM were as follows: 19A, 23F, 6B and 19A, which were all found to be resistant to penicillin, erythromycin and TMP/SMX, and MDR rates were as follows: 95.8%, 81.8%, 81.8% and 75.0%, respectively. "
Lixandru et al 2017	Romania	<5 years	Middle ear fluid (MEF)		6B						TMP/SMX				Serotype specific. A bit unclear if they were all non-suscpetible to the same extent for each antibiotic? "The most common resistant serotypes in AOM were as follows: 19A, 23F, 6B and 19A, which were all found to be resistant to penicillin, erythromycin and TMP/SMX, and MDR rates were as follows: 95.8%, 81.8%, 81.8% and 75.0%, respectively. "
[truncated: 313 more rows]

## Sheet: Economic
General information					Economic data																Comments
Identifier	Location	Population	Data sources	Category	Resource use						Costs					Quality of life
				Direct medical / Direct non-medical/Indirect	Resource Description	Resource	Unit	Number of units	Frequency	CI	Currency	Year	Unit cost	Costs per patient	CI	HRQoL Instrument	Event	n	Utility values	CI
[truncated: 487 more rows]

## Sheet: Controls
Yes	Resistant
No	Susceptible
	N/A
